# Supplementary material for: Development of a ferroptosis-related signature and identification of NOTCH2 as a novel prognostic biomarker in pancreatic cancer
Source: Front Immunol. 2025 Oct 22;16:1659652. doi: 10.3389/fimmu.2025.1659652 (PMC12585956; doi:10.3389/fimmu.2025.1659652)
Supplement: Supplementary file 1 [file Table1.xlsx]

## Sheet: Table S1
Column1
Gene Symbol
AIFM2
GPX4
SLC7A11
NFE2L2
TP53
ACSL4
TFRC
NCOA4
TMEM164
HMOX1
FTH1
SLC39A7
SLC3A2
SLC40A1
GCLC
SLC1A5
TRIM7
PCBP2
HSPB1
VDAC3
PCBP1
ALOX15
KEAP1
CBS
IREB2
PLXNB2
AKR1C3
LPCAT3
YAP1
AKR1C1
CISD1
AKR1C2
POR
TRIM26
LCN2
BECN1
ACSL3
FTMT
GCH1
MAP1LC3B
ATF4
PRNP
SAT1
PHKG2
CP
NOX4
MAP1LC3C
SLC11A2
FTL
STEAP3
OTUB1
VDAC2
SLC39A8
MAP1LC3A
DPP4
CYBB
PARK7
ATG5
ATG7
HIF1A
SCD
HSPA5
TUG1
EP300
FBXW7
ACSL1
BACH1
NEDD4L
SIRT3
KRAS
TF
SOCS1
CHAC1
STAT3
TIMP1
HMGB1
SP1
ATL1
WWTR1
IL6
PRDX6
YTHDF2
FANCD2
FABP4
VDAC1
MDM2
PRKAA1
SOCS2
FDFT1
TXNRD1
ACSL5
MYC
TIGAR
DHODH
TNF
MTOR
PDIA4
CTH
HMGCR
GSS
NOX1
SLC39A14
COQ2
GCLM
SLC38A1
ACSL6
CHMP5
CHMP6
SAT2
STING1
RELA
NR1H4
SYVN1
GOT1
GSK3B
PKM
MGST1
SQSTM1
ELAVL1
HNF4A
BMAL1
TNFAIP3
JUN
FZD7
HNRNPC
RBMX
PNO1
SESN2
SIRT1
ALOX5
PANX1
ATF3
USP14
HMGCS1
H1-3
LDHA
TBK1
FXN
FBLN1
H2AX
GPX3
GSTZ1
SND1
ZNF350
TRIM59
HSPA8
YY1
IRF1
TFR2
SIRT6
CUL4B
NFE2L1
PROM2
AKT1
SQLE
METTL3
EMP1
ACTB
ALB
KRT18
KRT14
EEF1A1
KRT16
KRT6B
HELLS
S100A4
APOC1
ALKBH5
ENO1
NQO1
LAMP2
EGFR
PCSK9
CA9
DECR1
ECH1
MYCN
G3BP1
STK11
PLA2G6
HNRNPD
HNRNPM
HSPA9
ASCL4
SNCA
VIM
ATP5F1A
ATP5F1B
PCBP3
IGKC
IGHG4
NAT10
FASN
FSCN1
XRCC6
PTBP1
CCT3
ATM
SKP2
ATG16L1
ZFP36
BAP1
MEF2C
CKB
H2AC1
EZH2
TGFB1
TLR4
NF2
SUMO1
ADCY10
POLE2
SENP1
APOL3
DNMT1
SSBP1
WTAP
ERBB2
CTNNB1
CTSB
YWHAE
CDC25A
ATF2
BGN
RACK1
MFGE8
RPL7
RPS3A
FHOD1
TRIM54
IDH1
PTEN
AURKA
GJA1
PRDX1
PRKCB
SREBF1
CAV1
IRF8
HAMP
MBTPS1
TRIM21
CD276
DUOX1
HDLBP
OTUD5
LACTB
LRFN5
SLC47A1
TRIM69
PRRX2
ZC3H13
PRMT9
USP35
PSEN1
IFNG
EIF2AK3
GGT1
SPARC
AHCY
GPD2
SOX2
FOXC1
MAT2A
UBE2G2
UBE2J2
USP11
CERS6
GLS2
MCU
PIR
NKAP
RBMS1
YTHDC1
KLF11
STYK1
MIOX
MARCHF6
POU6F1
SLC35F2
C1QL3
NFKB1
AR
IDH2
PHGDH
CASK
KAT5
KDM1A
MAPK8
ALDH1A1
DLD
HNRNPA1
KRT1
CYP24A1
LIFR
MDM4
SLC11A1
ARG2
KRT5
STUB1
CSTA
DKK1
ETFA
KRT17
MCM5
PPARA
SHC1
TUBA1B
KRT10
LTBP2
SNAI2
TAGLN
KRT6A
P4HA1
SNRPB
FFAR2
GRK4
KRT2
KRT9
SLC6A14
SQOR
CALCOCO2
CPLX2
RETREG1
USP10
AMER1
ISYNA1
KLF15
METTL14
PM20D1
YTHDC2
HCAR1
TAX1BP1
CRIM1
DCD
IGHG1
H4C1
HECW1
MITD1
NOL10
SERPINB12
H2BC12
SELENOK
IGKV2D-40
IGKV2-40
IGKV3D-20
SOD1
DDR2
BIRC5
ITCH
XBP1
HNRNPA2B1
LONP1
SPHK1
CD82
CELF2
FGF4
PLTP
EFEMP1
PDK4
PGRMC1
ELOC
TAF15
TRPM4
WDR5
ANKRD1
ASAH2
SGK2
CDCA7
ISCA2
RPL8
UCHL5
USF2
MAFG
SHARPIN
AMBRA1
CUL9
MTCH1
FUNDC1
HRNR
SMG9
CISD3
HDDC3
YY2
FGFR1
ESR1
INSR
MMP2
CDKN2A
APP
CD36
CREB1
G6PD
NPM1
TYMS
SLC12A5
ZEB1
ALDH7A1
HSPG2
PSAP
CD59
KDM3B
KDM5C
NAMPT
OGDH
PEBP1
TFAP2A
ALAS2
ALDH3A2
APEX1
ATIC
CD274
ERCC6
GSTM3
IGFBP7
SPTLC1
TALDO1
ALDH1A3
COX4I1
CTNND1
DDB1
ITGB5
PLAUR
PPIF
SLC25A13
ADAM15
CCL5
LGALS1
MYOF
RBX1
RUNX3
SETDB1
UBE2D3
ANXA3
CUL4A
H1-4
LGMN
LTBP4
MDH1
NGLY1
TMED10
TRPM7
ACTR2
ADSS2
CTSE
CYB5R1
PCSK6
PDSS2
SEMA5A
TIMP2
ABCB10
COX5B
FOSL2
GABARAPL1
NPEPPS
PARL
TECR
CYGB
DNAJC7
EIF5
ELOB
FGF21
H1-2
HMGB3
IGF2BP1
KLB
RPA3
TNFRSF19
DCAF8
H1-5
HJURP
IBA57
NSUN5
SCARA5
SLC2A12
TCEA1
TES
TBCA
TRIM36
ACTR1B
FKBP2
H1-1
HIVEP3
MRPL19
SH3BGRL3
UFL1
PCDH20
PFDN6
ABCF3
COX7A1
CST1
CST4
METTL16
WDR76
C1QTNF6
PAQR3
SPCS2
TRIM6
COMMD10
FOXN4
HSDL2
MAL2
ZNF8
KPRP
H1-10
SERF2
CDH2
PTGS2
USP7
CDK1
CYLD
NEDD4
SMARCB1
LTF
MEN1
ABCB6
CX3CL1
FMR1
PYCR1
ACADSB
ACO1
ADIPOR1
HTR2B
JAM3
KDM4A
REST
RHOT1
ETV4
YME1L1
BCAP31
IGF2BP3
PLIN2
CDH4
SLC25A10
SEC24B
STEAP1
MBOAT7
SPINK2
BCAR3
CSRP2
DAZAP1
FBXO31
CAPG
HIPK3
RBM15
SELENOP
SLC27A5
SLIRP
STOML2
TFCP2L1
BNC1
GPM6A
HPCAL1
YTHDF1
C19orf12
CIRBP
TRIM11
GABPB1
MMD
TRIM3
PEDS1
SCGB1D2
SPC25
ZSCAN25
TMED8
C8orf76
EPHA2
FLT3
NOTCH2
CDKN1A
ATF6
TRPV4
TYRO3
FOXA2
CEBPA
FPR2
FUS
BSG
FXR1
HMGCL
PGAM1
ABCC5
TTBK2
DPP9
SLC27A4
AIM2
CEP290
LASP1
NDUFA4
STC1
EIF3H
FDX1
HACE1
MELTF
COPZ1
PCDH7
HLF
ITGB8
STC2
SLC38A5
HECTD3
TBRG4
TTC7B
PCDHB14
PGAM5
RNF182
UTP11
PDGFRB
PIM1
UBE2N
ANO1
DPEP1
FABP1
FADS2
UCHL3
CHMP1A
DNAJB6
UBE2D2
ALG3
GALNT14
SETD7
KLF2
CDK14
ME1
RSL1D1
ARPC1A
QSOX1
SOX15
MEX3A
ITGA6
PRKAA2
CD44
SOD2
ALOX12
