# Supplementary material for: Development of a ferroptosis-related signature and identification of NOTCH2 as a novel prognostic biomarker in pancreatic cancer
Source: Front Immunol. 2025 Oct 22;16:1659652. doi: 10.3389/fimmu.2025.1659652 (PMC12585956; doi:10.3389/fimmu.2025.1659652)
Supplement: Supplementary file 2 [file Table2.xlsx]

## Sheet: TCGA-PAAD
id	futime	fustat	NOTCH2	KRT18	H1-2	riskScore	risk
TCGA-IB-A6UG	0.112328767123288	1	4.32407611062367	9.82264284441053	8.38278655025477	1.51196331012025	high
TCGA-2L-AAQI	0.282191780821918	1	6.11969854820947	9.62404184150117	7.83479210476446	2.81595004040635	high
TCGA-IB-7887	0.301369863013699	1	4.7952	8.47397356687681	8.68126863601018	1.29456452162186	high
TCGA-IB-7893	0.320547945205479	1	6.87547783200941	8.23841763753434	6.30926351504374	1.77325933036494	high
TCGA-HZ-8005	0.328767123287671	1	5.52705782075469	10.4012450789895	6.63066028549293	2.09410537789934	high
TCGA-FB-AAQ1	0.336986301369863	1	4.44684509986987	10.4425788376149	8.7320256088104	2.12063061742345	high
TCGA-IB-7886	0.336986301369863	1	5.40939433071027	9.58503763913116	6.92034094457094	1.62901559392571	high
TCGA-2L-AAQA	0.391780821917808	1	3.69780717370971	9.85952686629126	7.70260283185609	0.983460495445467	low
TCGA-IB-AAUN	0.394520547945205	1	4.2574104730256	9.39789364074556	8.47170244246404	1.30456116180447	high
TCGA-IB-7646	0.397260273972603	1	4.78798089364704	11.2759855391935	8.71386280922479	3.23134193277299	high
TCGA-HZ-8638	0.413698630136986	1	4.5899731657937	9.12073813227651	6.77750914142497	0.934714852845696	low
TCGA-FB-AAQ2	0.419178082191781	1	4.83394254440569	9.51166411305346	8.36557881621184	1.71509141389996	high
TCGA-HZ-A77O	0.438356164383562	1	3.74142383973605	9.10185305635141	9.40269318896964	1.16456754240506	high
TCGA-FB-A4P5	0.49041095890411	1	4.36354957718316	9.08972985622422	7.11054490525023	0.902349037555668	low
TCGA-IB-AAUQ	0.501369863013699	1	4.48394472748251	10.2673828172801	7.68479700160689	1.5968333270094	high
TCGA-F2-7276	0.591780821917808	1	5.7420223844873	9.52757376894613	6.46075239137907	1.67058242347181	high
TCGA-IB-AAUW	0.63013698630137	1	5.26641926248347	9.15601479638002	6.84659360410481	1.30554689210573	high
TCGA-F2-A44G	0.638356164383562	1	4.48133769537092	9.90602381656894	6.578	1.09635553103083	low
TCGA-HZ-7920	0.646575342465753	1	4.89652374132958	8.46635263278166	6.53205975762412	0.820142331910739	low
TCGA-IB-AAUO	0.654794520547945	1	3.77859758893529	10.6280487672295	8.73422694784168	1.66462266709218	high
TCGA-FB-AAQ6	0.668493150684932	1	3.5181826049785	10.216963215956	8.02234728222217	1.09681869387216	low
TCGA-IB-A7LX	0.684931506849315	1	4.76631952870645	10.0869930932904	9.16077021889898	2.41260748812255	high
TCGA-OE-A75W	0.731506849315068	1	2.77496623251629	10.8306296831782	10.4743646530674	1.69091112419561	high
TCGA-L1-A7W4	0.761643835616438	1	4.13055203029693	11.0750403242966	8.42197811774619	2.09956567110375	high
TCGA-2L-AAQL	0.8	1	3.09188597632672	10.662509590225	7.80248922345865	0.992842996295478	low
TCGA-HZ-8315	0.819178082191781	1	5.47175649069645	9.44883675011762	6.52487233149198	1.46228947349602	high
TCGA-HZ-A49I	0.843835616438356	1	4.94871764126317	9.99188219139288	6.9952606350349	1.5353925328978	high
TCGA-LB-A9Q5	0.857534246575342	1	3.81277544258475	8.13148247992907	7.85609804481841	0.612423373358147	low
TCGA-F2-6879	0.915068493150685	1	4.86535468769354	9.8032520650649	9.22502350269311	2.3357901922087	high
TCGA-FB-A7DR	0.967123287671233	1	5.23771284416238	10.0769967240577	5.92875877972617	1.40405523854177	high
TCGA-IB-A5SO	1	1	4.6671484518819	9.57319253439189	8.26669941427268	1.5854335061787	high
TCGA-HZ-8002	1.0027397260274	1	6.11931052141091	9.44288089479195	6.3960601359272	1.89954844676991	high
TCGA-XD-AAUI	1.0027397260274	1	4.48023280325517	10.1033566626686	6.77294265704712	1.22256401121351	high
TCGA-FB-A78T	1.02739726027397	1	4.67548287627043	9.91400041202025	8.74428221227144	1.98665757955312	high
TCGA-HZ-8317	1.03561643835616	1	4.32895850233855	8.86573481714787	7.12077596833947	0.827925516555671	low
TCGA-FB-AAPU	1.04383561643836	1	4.30180710684358	9.94468029358832	7.99220136828098	1.42207617177731	high
TCGA-LB-A7SX	1.07671232876712	1	4.20569747374461	8.5908766825681	8.5452359506415	0.99732317393821	low
TCGA-2L-AAQJ	1.07945205479452	1	3.73836793331653	9.77302560031728	7.65432454461086	0.963070914641843	low
TCGA-IB-7644	1.07945205479452	1	4.8786763027459	9.21555605356127	7.10604046593012	1.18597683737544	high
TCGA-H6-A45N	1.08767123287671	1	4.93860572790935	9.20773499944342	6.94655542449336	1.17127542613779	high
TCGA-IB-A5SS	1.26027397260274	1	5.75245959535609	10.3626826916141	6.10619125956274	2.02743599173112	high
TCGA-RB-A7B8	1.27671232876712	1	3.88023491876846	9.25119526324609	5.7512253589996	0.556809223333335	low
TCGA-IB-7649	1.27945205479452	1	5.2026802196043	9.32565849547765	6.02254758382499	1.1064760197298	high
TCGA-PZ-A5RE	1.28767123287671	1	4.21712212218443	10.2258784895986	9.32677124401659	2.04524380903427	high
TCGA-FB-AAQ0	1.2958904109589	1	3.59365255839793	10.3823015184699	9.32772845130146	1.62250429831014	high
TCGA-IB-7654	1.3041095890411	1	5.10621429609097	8.96197921244142	6.9296253244057	1.16215468676001	high
TCGA-IB-7889	1.31780821917808	1	4.10698476075061	9.87654150286735	7.0867699691161	1.03156020218344	low
TCGA-FB-AAPP	1.32876712328767	1	2.47985138673735	10.8486500885025	5.98824	0.524084521231044	low
TCGA-IB-7897	1.33150684931507	1	5.69189702631687	6.85393079428193	5.7243719640773	0.577219218312293	low
TCGA-HZ-8637	1.41643835616438	1	4.8082305782494	8.00937796716284	6.18470875406938	0.626524276435799	low
TCGA-HZ-7926	1.41917808219178	1	5.54054189414029	10.8036870094577	6.91071467606472	2.56289488693897	high
TCGA-HV-AA8X	1.45753424657534	1	3.65717122464365	8.66633550772301	9.38892568184619	0.969915175992365	low
TCGA-HZ-8636	1.49315068493151	1	5.58726296646511	8.10080108333192	7.97309749369555	1.39265952197191	high
TCGA-HZ-7919	1.62465753424658	1	5.67058827268319	9.78256861158362	8.7967242802055	3.02523114681556	high
TCGA-HZ-8003	1.63287671232877	1	4.48065935312075	6.84188634334175	5.47917234511352	0.313648190765597	low
TCGA-IB-7890	1.63835616438356	1	5.49394188829589	8.36410312991614	6.62463463985057	1.06270537208341	low
TCGA-IB-7651	1.65205479452055	1	5.17612726144816	8.99509326482252	7.3679205341465	1.34268338029986	high
TCGA-2J-AABA	1.66301369863014	1	5.11590302705358	10.3044204598401	6.53031112974128	1.64537164849541	high
TCGA-HZ-7925	1.68219178082192	1	5.30086319085974	9.3333778884278	9.53573416623717	2.62570621433555	high
TCGA-2J-AABV	1.78630136986301	1	1.62030488151335	8.83318991169813	6.35308505741566	0.200750970263629	low
TCGA-HZ-7289	1.81095890410959	1	3.54862157374327	10.2620332828025	7.40011520309512	0.976407516276931	low
TCGA-IB-7647	1.82465753424658	1	5.69745135629935	9.4975193602012	7.27553045113201	1.95956115100365	high
TCGA-2L-AAQE	1.87397260273973	1	4.78803833606471	10.1874452390915	6.04313667812303	1.21900649263383	high
TCGA-2J-AABF	1.89315068493151	1	5.20161817961659	9.78009598232861	6.5458618305421	1.44784154747995	high
TCGA-FB-AAPY	2.9013698630137	1	3.47644649720948	10.0115351932133	8.5925347762535	1.14955444636759	high
TCGA-FB-AAPQ	3.0958904109589	1	4.34440244146226	9.59746003586543	8.7918212325364	1.55986220202066	high
TCGA-IB-7888	3.64931506849315	1	5.25682574219514	7.76895179319675	7.84229125142636	1.04414029090733	low
TCGA-IB-7645	4.11506849315068	1	5.45927422513849	7.85417023663413	6.67360588858733	0.896560504686206	low
TCGA-HV-A5A6	5.57808219178082	1	3.86197520850689	10.3585129680436	6.91554121689096	1.03747701185008	low
TCGA-2J-AAB4	1.9972602739726	0	5.06863	9.34853629843786	6.90374449704001	1.28765083173456	high
TCGA-2J-AAB8	0.219178082191781	0	4.44148347958264	10.4419401008346	9.07123575046449	2.2886801172649	high
TCGA-2J-AABE	1.85205479452055	0	4.01726274859121	9.34256963421527	8.17625494522832	1.07285326155343	low
TCGA-2J-AABH	1.85479452054795	0	4.33910174477974	8.86147467512577	7.73632142229123	0.958443876643446	low
TCGA-2J-AABI	2.65479452054795	0	4.01771706638199	8.60916617685006	9.13347850228757	1.05641622614833	low
TCGA-2J-AABK	1.32602739726027	0	3.43345357926549	9.89716326595371	6.77541933529482	0.711819775257966	low
TCGA-2J-AABO	1.20547945205479	0	4.45738416258525	10.4084185927589	7.79307978015664	1.69383398237832	high
TCGA-2J-AABP	0.972602739726027	0	4.89501657480755	6.43498176968845	7.68897549642011	0.554390302071335	low
TCGA-2J-AABR	1.2	0	5.28073365852683	9.88848010045686	7.02429308059032	1.7374720770514	high
TCGA-2J-AABT	0.873972602739726	0	5.00649551685946	9.09847403806478	5.32389963262388	0.799265858905811	low
TCGA-2L-AAQM	3.78904109589041	0	1.70986407023266	7.60571062707359	3.67002	0.0751705133056602	low
TCGA-3A-A9I5	4.91506849315068	0	3.16740610241417	10.7685080676008	7.38113019917226	0.964139476096345	low
TCGA-3A-A9I7	3.62465753424658	0	4.04337950433232	9.85482818666132	6.51505166246775	0.871279401099364	low
TCGA-3A-A9IH	2.7972602739726	0	4.28023627090949	10.0753439657046	7.50413808938762	1.31163287635626	high
TCGA-3A-A9IJ	5.07945205479452	0	1.47933405068243	6.75315389110795	5.0005273889669	0.0699466824708804	low
TCGA-3A-A9IL	7.50958904109589	0	2.20420333239365	7.44572091057881	5.68673862225062	0.142725433056252	low
TCGA-3A-A9IN	5.70958904109589	0	2.64367151298992	7.38370688413946	4.50377486520757	0.129646499282946	low
TCGA-3A-A9IO	5.32054794520548	0	1.43642838805256	6.90302983186523	8.02854428936119	0.145662553704007	low
TCGA-3A-A9IR	4.22465753424658	0	1.07169403326968	7.56988673983541	6.35472718865796	0.10388858992512	low
TCGA-3A-A9IS	2.73424657534247	0	0.515712451956034	7.9428118106325	5.15964129433443	0.0690278549805264	low
TCGA-3A-A9IV	3.02191780821918	0	2.57828663661138	7.16024659045745	4.79810237203252	0.125339954638289	low
TCGA-3A-A9IX	2.84109589041096	0	4.89710002224572	9.66411497307682	6.97355847062896	1.3415769528687	high
TCGA-3A-A9J0	2.03561643835616	0	4.48197052716947	9.48900115697836	7.97583077590783	1.32566471350396	high
TCGA-3E-AAAY	6.26027397260274	0	4.01286361817423	9.68350838646965	6.91353451362804	0.891720772616004	low
TCGA-F2-7273	0.986301369863014	0	6.10527368783826	8.33784040803189	6.75030099842931	1.43133254162053	high
TCGA-F2-A44H	1.60547945205479	0	3.88432439837272	8.17576809021905	6.4843862946604	0.466466398234661	low
TCGA-F2-A8YN	1.41643835616438	0	4.1745342546949	8.3254259932406	6.59166894611008	0.572667815781268	low
TCGA-FB-A4P6	0.994520547945206	0	5.96697026945358	9.30706279572115	6.58082987844868	1.77076990906364	high
TCGA-FB-A545	1.05479452054795	0	4.72929716293842	9.9403507469827	8.48934583927347	1.93500398622683	high
TCGA-FB-A5VM	1.23013698630137	0	3.42465340489845	9.63725194773044	6.9711204546447	0.681916140417915	low
TCGA-FB-AAPZ	1.96164383561644	0	4.75031707932683	10.3545327130942	8.21528933479287	2.09691168533584	high
TCGA-H6-8124	1.07397260273973	0	5.39636160021789	8.85694150719232	8.69955024446146	1.93351540404782	high
TCGA-H8-A6C1	1.83835616438356	0	3.96786027116915	7.83601815450306	8.35862790661887	0.670889226316474	low
TCGA-HV-A7OL	0.69041095890411	0	2.7316828837467	10.8002795047213	8.03081498422387	0.929994703269778	low
TCGA-HV-A7OP	2.67945205479452	0	1.68329221852398	9.27012079070103	8.91577303963015	0.432099266076525	low
TCGA-HV-AA8V	2.52054794520548	0	4.7881	8.54956521532107	7.58947587791185	1.02589833877784	low
TCGA-HZ-7918	2.65479452054795	0	5.49228904495756	8.45647886144111	6.50985574549369	1.06543762442543	low
TCGA-HZ-7923	0.86027397260274	0	5.67628151464875	7.51548223508116	6.2347350574638	0.800151592283143	low
TCGA-HZ-7924	2.3013698630137	0	5.02848958961465	9.84331386132089	6.54679879137609	1.36664683993791	high
TCGA-HZ-8001	1.93424657534247	0	3.8286518897523	9.06560892994115	7.65516647046772	0.797430705262617	low
TCGA-HZ-8519	1.24383561643836	0	4.38501680690665	7.53073795301614	5.22045765560198	0.353740129877559	low
TCGA-HZ-A49G	1.80821917808219	0	4.74390267928631	8.93036597317801	6.57739861421066	0.899295302961247	low
TCGA-HZ-A49H	1.34520547945205	0	3.46708380330605	8.49304483113112	6.57739408208232	0.437374282861438	low
TCGA-HZ-A4BH	0.531506849315069	0	4.87765591897716	10.5152136351472	8.74738572116254	2.64892801398569	high
TCGA-HZ-A4BK	1.8	0	4.88228599929116	9.88246178412762	7.22246938448773	1.51584240237829	high
TCGA-HZ-A77P	0.904109589041096	0	4.62744341681458	8.11406452289561	7.01207361188167	0.723934967347747	low
TCGA-HZ-A9TJ	1.65205479452055	0	3.89569039046369	10.1942009650784	7.96158976069795	1.27378743290286	high
TCGA-IB-7652	1.98356164383562	0	5.13388816135415	8.53057605594414	7.64757642760741	1.20881901628558	high
TCGA-IB-7885	2.67671232876712	0	5.38095104362585	9.4468409653849	7.56075239681541	1.78450291298186	high
TCGA-IB-7891	1.77534246575342	0	5.25736521200471	9.44779034550015	8.13718533752094	1.92997881161649	high
TCGA-IB-8126	0.205479452054795	0	4.02797674769525	6.98154216651851	6.25318943763845	0.320057444271025	low
TCGA-IB-8127	1.43013698630137	0	5.03726799680207	9.95401901670567	7.88965423314985	1.94381768422541	high
TCGA-IB-A5SP	1.32054794520548	0	3.73040084539937	9.92117654947202	6.96857809783956	0.858467832174766	low
TCGA-IB-A5ST	1.73972602739726	0	5.04773467825425	8.42245672218881	7.35507001883619	1.0485709005749	low
TCGA-IB-A6UF	1.82465753424658	0	4.48235783825153	9.82931935823954	8.24910823671565	1.57810946049524	high
TCGA-IB-A7M4	1.32328767123288	0	4.05402359604217	10.1897983727392	7.80513249127396	1.31776682567721	high
TCGA-IB-AAUM	0.0219178082191781	0	3.92993298827438	7.9410757848495	5.80135527975148	0.376429987574527	low
TCGA-IB-AAUP	1.18082191780822	0	5.17741555126168	8.16719331879143	6.69977370518433	0.878840320515325	low
TCGA-IB-AAUR	0.926027397260274	0	4.99609493464666	8.14461032213007	5.53532203985669	0.612918345537324	low
TCGA-IB-AAUS	0.616438356164384	0	4.79828904275417	8.36122005217364	6.52860413543411	0.757474075007449	low
TCGA-IB-AAUT	0.786301369863014	0	5.17472199352829	9.0096517329525	6.43690139081084	1.08568431203181	low
TCGA-IB-AAUU	0.671232876712329	0	4.77976924953573	9.91290385290163	8.14676110709738	1.81191439822767	high
TCGA-IB-AAUV	1.10684931506849	0	5.21126144971296	7.00740408495505	5.1147876108659	0.423455176129037	low
TCGA-LB-A8F3	1.03835616438356	0	4.06011657601742	9.76871531088941	7.39188454933223	1.04682699567895	low
TCGA-Q3-A5QY	1.13972602739726	0	4.13306204617463	9.10915497534129	7.4361535088728	0.882340715087296	low
TCGA-Q3-AA2A	0.26027397260274	0	3.34482849699744	10.7643728627052	4.53142513062417	0.53779402833108	low
TCGA-RB-AA9M	0.783561643835616	0	5.3714508306777	11.2315854692237	7.49411715159385	3.12434280906108	high
TCGA-RL-AAAS	0.0246575342465753	0	4.10709359758585	9.28069863357513	6.44247412904922	0.731734171634189	low
TCGA-S4-A8RM	1.76986301369863	0	5.64358782353829	9.07890252156133	7.08189135620204	1.59560304549054	high
TCGA-S4-A8RO	1.43835616438356	0	5.25509279311117	9.68485046443541	9.06590749633918	2.58447391512441	high
TCGA-US-A776	2.31232876712329	0	2.36210513607109	10.7812091243708	5.67751387998345	0.452187010588541	low
TCGA-XD-AAUG	1.15068493150685	0	4.71622271538202	8.28965005985472	5.33892353087257	0.54067637118057	low
TCGA-XD-AAUH	1.08219178082192	0	4.35709449219078	7.76257604613814	7.54088823253387	0.646104324883058	low
TCGA-XD-AAUL	1.10958904109589	0	5.19772781306775	10.4398217437679	6.43427960371047	1.74492	high
TCGA-XN-A8T3	2.60547945205479	0	5.37203619721337	10.0642464246157	6.55753569095436	1.72005659705221	high
TCGA-XN-A8T5	1.97260273972603	0	4.47080364464993	8.92953182892448	7.41017826302682	0.964161312209674	low
TCGA-YB-A89D	0.958904109589041	0	4.46140413868588	9.22898002287029	7.1527553529192	0.996667561175942	low
TCGA-YY-A8LH	5.52328767123288	0	3.27167964934258	10.5079611944829	8.32145237794279	1.15581409088895	high
TCGA-Z5-AAPL	1.27945205479452	0	4.45060422789002	8.62162041111365	6.71760240165946	0.735806075073281	low

## Sheet: GSE28735
	NOTCH2	KRT18	H1-2	riskScore	risk
GSM711927	7.79213	5.21307	3.96076	6.14692	low
GSM711913	7.36603	6.21219	3.64413	6.20476	low
GSM711977	7.1032	6.419	4.06059	6.2497	low
GSM711905	6.35864	7.53596	4.16397	6.29918	low
GSM711953	6.62191	7.50434	3.69732	6.2997	low
GSM711911	7.52038	6.04844	3.98329	6.30041	low
GSM711957	5.85208	7.33911	5.45987	6.30704	low
GSM711961	6.7209	7.59648	3.4538	6.31786	low
GSM711921	7.5071	6.02103	4.24841	6.34715	low
GSM711910	7.50207	6.48492	3.70196	6.36849	low
GSM711919	7.45589	6.29434	4.13058	6.38533	low
GSM711909	7.8732	5.75978	4.23358	6.42475	low
GSM711915	7.35755	6.66109	4.10658	6.45434	low
GSM711929	6.83183	7.53912	4.3543	6.55895	low
GSM711938	6.76694	7.64878	4.44923	6.58725	low
GSM711939	7.14458	7.47796	3.953	6.5875	low
GSM711959	6.5693	8.5352	3.62764	6.59458	low
GSM711987	6.78471	7.6233	4.49832	6.59845	low
GSM711973	7.01235	7.39676	4.62931	6.65849	low
GSM711971	7.51651	7.01558	4.21889	6.66769	low
GSM711985	6.9133	7.85599	4.26179	6.67732	low
GSM711918	6.73065	7.71336	4.88371	6.69285	low
GSM711924	7.4946	6.94501	4.52518	6.70607	low
GSM711983	7.74349	6.86293	4.22483	6.72235	low
GSM711984	6.80193	8.31436	4.03519	6.72307	low
GSM711946	7.57984	7.28611	3.95778	6.72356	low
GSM711963	6.67095	8.00777	4.72757	6.72513	low
GSM711932	7.20113	7.69901	4.13125	6.72641	low
GSM711975	7.18528	7.69824	4.24672	6.74584	low
GSM711969	7.13714	7.61998	4.69628	6.80316	low
GSM711991	7.637	7.2509	4.27184	6.81108	low
GSM711914	7.24549	7.53596	4.63909	6.81166	low
GSM711989	7.33977	8.04536	3.78369	6.82095	low
GSM711949	6.84099	8.37364	4.30605	6.82304	low
GSM711990	7.55433	7.28803	4.53936	6.8479	low
GSM711944	7.86298	6.87961	4.53452	6.85397	low
GSM711925	7.1627	8.08879	4.21326	6.85471	low
GSM711937	7.25788	7.77153	4.48949	6.85902	low
GSM711917	7.19114	8.16508	4.07627	6.86053	low
GSM711936	7.11487	7.8793	4.69763	6.87763	low
GSM711960	7.48781	7.32152	4.76319	6.88069	low
GSM711931	7.45893	7.4946	4.57793	6.88074	low
GSM711968	6.98663	8.07147	4.71798	6.88668	low
GSM711976	7.54795	7.30915	4.75112	6.90112	low
GSM711942	7.32204	7.63484	4.7833	6.91203	low
GSM711947	7.67974	7.60507	4.18826	6.92609	high
GSM711935	6.97054	8.26425	4.74092	6.94736	high
GSM711956	7.32204	7.54711	5.08471	6.95364	high
GSM711964	7.17448	7.91741	4.89334	6.96256	high
GSM711972	7.16113	7.61413	5.41526	6.97936	high
GSM711992	7.18642	8.11099	4.67244	6.97948	high
GSM711980	7.60243	7.90348	4.20078	6.99091	high
GSM711988	7.58154	7.5071	4.80039	6.99213	high
GSM711951	7.43045	8.14664	4.20861	6.99379	high
GSM711974	7.75033	7.46236	4.55643	6.99735	high
GSM711965	7.86738	7.6233	4.12862	7.00319	high
GSM711943	7.76624	7.67518	4.25373	7.0033	high
GSM711928	7.60586	8.05877	4.04398	7.00645	high
GSM711948	7.5892	7.86298	4.37421	7.0121	high
GSM711967	7.38479	7.56303	5.24186	7.0238	high
GSM711981	7.88196	7.85599	3.89833	7.03183	high
GSM711950	7.67325	7.74249	4.46763	7.03278	high
GSM711979	7.68247	7.78314	4.41966	7.039	high
GSM711958	7.23055	7.74151	5.36862	7.04137	high
GSM711916	7.61639	7.63031	4.8333	7.05561	high
GSM711941	8.05398	7.55996	4.13094	7.06772	high
GSM711993	7.83744	7.62232	4.47242	7.06926	high
GSM711978	7.34232	8.19406	4.65047	7.07203	high
GSM711907	7.69824	7.98575	4.29251	7.08241	high
GSM711955	7.73045	8.04421	4.19453	7.09321	high
GSM711930	7.93536	7.6597	4.35364	7.09816	high
GSM711912	7.26996	7.50434	5.91452	7.10915	high
GSM711926	7.80309	7.7072	4.71457	7.1376	high
GSM711922	7.24752	8.41729	4.82234	7.14157	high
GSM711934	7.59831	8.16824	4.50377	7.14555	high
GSM711962	7.60586	8.03857	4.71418	7.15578	high
GSM711920	7.21642	8.02864	5.48786	7.15599	high
GSM711970	7.19046	8.41324	5.04688	7.16661	high
GSM711933	7.637	8.25345	4.46543	7.18185	high
GSM711904	7.69011	8.09475	4.60107	7.18591	high
GSM711908	7.58669	8.25157	4.63207	7.19719	high
GSM711954	7.61493	8.47543	4.42932	7.23557	high
GSM711982	7.75524	7.93153	4.93705	7.24055	high
GSM711945	7.94299	7.80309	4.79533	7.25095	high
GSM711966	7.55695	7.85266	5.52383	7.26153	high
GSM711923	7.86506	7.9666	4.89091	7.29098	high
GSM711940	7.9084	8.22307	5.05914	7.43309	high
GSM711986	7.50499	8.23774	5.87286	7.44427	high
GSM711952	7.70868	8.76103	5.28891	7.5708	high
GSM711906	7.91741	8.44877	5.39558	7.58876	high

## Sheet: GSE85916
	NOTCH2	KRT18	H1-2	riskScore	risk
GSM2287306	5.25667	6.8189	7.79645	6.41163	low
GSM2287305	6.72648	5.75813	7.78179	6.72976	low
GSM2287310	6.1259	6.81926	7.53959	6.74599	low
GSM2287309	6.12915	6.73029	7.72702	6.76215	low
GSM2287326	6.2074	6.75563	7.90179	6.8465	low
GSM2287377	6.33021	6.58721	7.99085	6.86816	low
GSM2287332	6.15145	6.41916	8.58799	6.87142	low
GSM2287324	6.97765	5.82684	7.98056	6.91217	low
GSM2287354	6.48724	6.30201	8.27551	6.91288	low
GSM2287311	6.35632	6.87645	8.0024	6.97665	low
GSM2287349	6.18584	7.09932	8.04592	6.98192	low
GSM2287313	5.85926	7.8293	7.75778	7.00405	low
GSM2287359	6.63941	6.5782	8.18979	7.05165	low
GSM2287358	6.49727	6.41123	8.75077	7.06346	low
GSM2287374	6.53032	6.79701	8.20468	7.07676	low
GSM2287368	6.78226	6.74679	7.78787	7.07769	low
GSM2287325	6.65633	6.93595	7.81833	7.08916	low
GSM2287361	6.60761	6.90975	7.95472	7.09029	low
GSM2287328	6.90434	6.57352	7.84777	7.09065	low
GSM2287330	6.53636	6.96207	8.02924	7.09232	low
GSM2287308	6.20272	7.56361	7.8832	7.10258	low
GSM2287319	7.30256	5.82356	8.17516	7.10363	low
GSM2287334	6.3116	7.14488	8.26919	7.10566	low
GSM2287307	6.51406	7.35518	7.59842	7.10974	low
GSM2287321	6.86888	6.51108	8.10385	7.11386	low
GSM2287350	6.68062	6.68755	8.23813	7.1171	low
GSM2287320	6.46932	7.47065	7.58308	7.12341	low
GSM2287314	6.83045	7.03827	7.6228	7.15584	low
GSM2287312	7.04946	6.68921	7.69893	7.1594	low
GSM2287364	7.07374	6.93191	7.33046	7.16356	low
GSM2287383	6.90066	6.73108	7.96232	7.16682	low
GSM2287370	6.67796	7.06071	7.97108	7.17503	low
GSM2287376	7.09693	6.60395	7.87808	7.19489	low
GSM2287316	7.3398	6.5397	7.58243	7.21532	low
GSM2287348	6.69281	7.09819	8.06837	7.21656	low
GSM2287362	6.62713	7.23581	8.02645	7.22176	low
GSM2287346	6.76529	7.05699	8.0577	7.23355	low
GSM2287315	6.95644	7.01291	7.75062	7.23444	low
GSM2287317	6.75594	6.80866	8.46888	7.24426	low
GSM2287373	6.45601	7.46938	8.19985	7.26042	low
GSM2287380	6.34188	7.48834	8.41599	7.26512	high
GSM2287329	7.46279	6.4773	7.66228	7.26937	high
GSM2287304	6.68844	7.26233	8.07751	7.27004	high
GSM2287382	6.76752	7.38116	7.77703	7.2746	high
GSM2287341	7.02537	7.11488	7.67349	7.28087	high
GSM2287366	6.84836	7.12056	8.02216	7.28359	high
GSM2287336	6.90552	6.98345	8.14052	7.29248	high
GSM2287343	6.35637	7.60578	8.34282	7.29283	high
GSM2287347	6.92142	6.88517	8.2737	7.29873	high
GSM2287353	7.08224	7.10983	7.68716	7.30819	high
GSM2287323	7.29732	6.3182	8.41888	7.31866	high
GSM2287367	6.90747	7.51737	7.50945	7.32005	high
GSM2287340	7.63584	6.17349	7.99709	7.32697	high
GSM2287345	6.39481	7.86792	8.067	7.33127	high
GSM2287318	7.14746	7.18517	7.55493	7.33147	high
GSM2287337	6.99053	7.33018	7.81925	7.36894	high
GSM2287360	6.76188	7.55602	7.96109	7.37167	high
GSM2287342	7.03054	7.36813	7.755	7.38446	high
GSM2287333	6.59356	7.79702	8.01983	7.38735	high
GSM2287375	7.26875	7.07748	7.74168	7.3949	high
GSM2287357	6.61931	7.96403	7.78475	7.3986	high
GSM2287339	7.47361	7.08735	7.54101	7.44428	high
GSM2287378	6.24847	8.15157	8.47882	7.45289	high
GSM2287331	6.97843	8.05285	7.21421	7.45753	high
GSM2287355	6.87158	7.83511	7.76501	7.46647	high
GSM2287381	7.16454	7.58387	7.56489	7.47107	high
GSM2287363	6.76409	8.12945	7.78321	7.51761	high
GSM2287335	7.55871	7.01565	7.92271	7.54834	high
GSM2287365	6.90066	7.89598	7.99427	7.55275	high
GSM2287371	6.63632	8.28833	7.96793	7.55429	high
GSM2287344	6.60305	8.09642	8.31381	7.55731	high
GSM2287356	6.482	8.68967	7.75103	7.56429	high
GSM2287322	7.51706	7.66844	7.19497	7.57229	high
GSM2287327	7.34194	7.71529	7.53581	7.58742	high
GSM2287369	6.90552	8.05453	7.98344	7.60395	high
GSM2287351	6.80028	8.11979	8.13024	7.6116	high
GSM2287372	6.76561	8.33081	7.92315	7.61628	high
GSM2287379	7.14467	7.94064	7.91338	7.65905	high
GSM2287338	6.99639	8.24859	7.9299	7.69574	high
GSM2287352	7.05152	8.27627	7.81974	7.70409	high
