# Supplementary material for: Development of a ferroptosis-related signature and identification of NOTCH2 as a novel prognostic biomarker in pancreatic cancer
Source: Front Immunol. 2025 Oct 22;16:1659652. doi: 10.3389/fimmu.2025.1659652 (PMC12585956; doi:10.3389/fimmu.2025.1659652)
Supplement: Supplementary file 3 [file Table3.xlsx]

## Sheet: GO
ONTOLOGY	ID	Description	GeneRatio	BgRatio	pvalue	p.adjust	qvalue	geneID	Count
BP	GO:0016064	immunoglobulin mediated immune response	47/583	208/18888	2.04485735590052e-27	8.64156718603562e-24	6.37780246898237e-24	C6/PTPRC/CSF2RB/TLR8/C7/TNFSF4/FCGR2A/C1QC/FCGR3B/SVEP1/C1QB/C8G/FCGR3A/IGHM/IGHV1-3/IGHV2-5/IGHV3-13/IGHV3-15/IGHV1-18/IGHV3-20/IGHV3-21/IGHV3-23/IGHV1-24/IGHV2-26/IGHV4-28/IGHV3-33/IGHV4-34/IGHV3-35/IGHV4-39/IGHV3-49/IGHV5-51/IGHV1-58/IGHV4-61/IGHV3-66/IGHV1-69/IGHV2-70D/IGHV3-64/IGHV4-59/IGHV3-74/IGHV3-72/IGHV3-43/IGHV3-30/IGHV2-70/IGHV4-4/IGHV7-4-1/IGHV3-64D/IGHV5-10-1	47
BP	GO:0019724	B cell mediated immunity	47/583	212/18888	5.01451189494004e-27	1.05956636340083e-23	7.81999933931964e-24	C6/PTPRC/CSF2RB/TLR8/C7/TNFSF4/FCGR2A/C1QC/FCGR3B/SVEP1/C1QB/C8G/FCGR3A/IGHM/IGHV1-3/IGHV2-5/IGHV3-13/IGHV3-15/IGHV1-18/IGHV3-20/IGHV3-21/IGHV3-23/IGHV1-24/IGHV2-26/IGHV4-28/IGHV3-33/IGHV4-34/IGHV3-35/IGHV4-39/IGHV3-49/IGHV5-51/IGHV1-58/IGHV4-61/IGHV3-66/IGHV1-69/IGHV2-70D/IGHV3-64/IGHV4-59/IGHV3-74/IGHV3-72/IGHV3-43/IGHV3-30/IGHV2-70/IGHV4-4/IGHV7-4-1/IGHV3-64D/IGHV5-10-1	47
BP	GO:0002460	adaptive immune response based on somatic recombination of immune receptors built from immunoglobulin superfamily domains	60/583	385/18888	1.60179389788634e-25	2.25639367082255e-22	1.66530362085516e-22	CD4/C6/PTPRC/P2RX7/CSF2RB/TLR8/C7/IL1R1/IL1RL1/TNFSF4/CCR2/NCKAP1L/HAVCR2/TLR4/FCGR2A/C1QC/NLRP3/FCGR3B/SVEP1/IL7R/CLEC7A/C1QB/C8G/LILRB4/SPN/FCGR3A/IGHM/IGHV1-3/IGHV2-5/IGHV3-13/IGHV3-15/IGHV1-18/IGHV3-20/IGHV3-21/IGHV3-23/IGHV1-24/IGHV2-26/IGHV4-28/IGHV3-33/IGHV4-34/IGHV3-35/IGHV4-39/IGHV3-49/IGHV5-51/IGHV1-58/IGHV4-61/IGHV3-66/IGHV1-69/IGHV2-70D/IGHV3-64/IGHV4-59/IGHV3-74/IGHV3-72/IGHV3-43/IGH…	60
BP	GO:0002443	leukocyte mediated immunity	65/583	469/18888	1.19507226075448e-24	1.1511277732764e-21	8.49575707330058e-22	C6/CD84/PTPRC/P2RX7/CSF2RB/TLR8/PIK3CG/C7/IL1R1/TNFSF4/CCR2/NCKAP1L/TREM1/CXCL6/HAVCR2/TLR4/FCGR2A/KIT/C1QC/NLRP3/FCGR3B/SVEP1/IL7R/ITGAM/CLEC7A/C1QB/C8G/LILRB4/SPN/FCGR3A/CD177/IGHM/IGHV1-3/IGHV2-5/IGHV3-13/IGHV3-15/IGHV1-18/IGHV3-20/IGHV3-21/IGHV3-23/IGHV1-24/IGHV2-26/IGHV4-28/IGHV3-33/IGHV4-34/IGHV3-35/IGHV4-39/IGHV3-49/IGHV5-51/IGHV1-58/IGHV4-61/IGHV3-66/IGHV1-69/IGHV2-70D/IGHV3-64/IGHV4-59/I…	65
BP	GO:0002440	production of molecular mediator of immune response	53/583	310/18888	1.36195903132561e-24	1.1511277732764e-21	8.49575707330058e-22	PTPRC/P2RX7/TGFB2/SAMHD1/CD86/IL1R1/TNFSF4/TGFB3/CCR2/TREM1/TLR4/ANGPT1/KIT/NLRP3/CLEC7A/LILRB4/TLR7/IGKV4-1/IGKV5-2/IGKV6-21/IGKV3D-20/IGLV8-61/IGLV4-60/IGLV6-57/IGLV10-54/IGLV5-48/IGLV1-44/IGLV7-43/IGLV5-37/IGLV1-36/IGLV3-25/IGLV3-21/IGLV3-19/IGLV2-18/IGLV2-11/TRAV14DV4/IGKV3D-15/IGKV2D-30/IGKV1D-8/IGKV3-20/IGKV1-17/IGKV1-16/IGKV2D-24/IGKV1-39/IGKV2D-28/IGKV1D-17/IGKV2-30/IGKV1-5/IGKV3-15/IGKV1…	53
BP	GO:0002449	lymphocyte mediated immunity	56/583	372/18888	4.10093727272274e-23	2.88842681908772e-20	2.1317679191364e-20	C6/PTPRC/P2RX7/CSF2RB/TLR8/C7/IL1R1/TNFSF4/CCR2/NCKAP1L/HAVCR2/FCGR2A/C1QC/NLRP3/FCGR3B/SVEP1/IL7R/C1QB/C8G/LILRB4/SPN/FCGR3A/IGHM/IGHV1-3/IGHV2-5/IGHV3-13/IGHV3-15/IGHV1-18/IGHV3-20/IGHV3-21/IGHV3-23/IGHV1-24/IGHV2-26/IGHV4-28/IGHV3-33/IGHV4-34/IGHV3-35/IGHV4-39/IGHV3-49/IGHV5-51/IGHV1-58/IGHV4-61/IGHV3-66/IGHV1-69/IGHV2-70D/IGHV3-64/IGHV4-59/IGHV3-74/IGHV3-72/IGHV3-43/IGHV3-30/IGHV2-70/IGHV4-4/…	56
BP	GO:0006935	chemotaxis	62/583	466/18888	1.37405685661615e-22	8.29537753722838e-20	6.12230145286265e-20	ANOS1/HGF/ADGRA2/FGF10/SEMA3C/MMP2/TGFB2/CCL17/PIK3CG/SERPINE1/LOX/THBS4/CSF3R/CCR2/NCKAP1L/TREM1/CXCL6/FLRT3/DOCK4/DOCK2/PDGFRA/EPHA7/GPNMB/THBS1/ITGAV/FGF2/CXCL9/FGF7/CDH13/ITGA9/SLIT2/SEMA3D/ANGPT1/KIT/SLAMF8/CCR5/VCAM1/CCR1/JAM3/GREM1/CXCL10/CXCL11/P2RY12/RNASE2/ROBO1/FPR2/FPR1/C3AR1/CXCR6/XCR1/CMKLR1/CCR8/CXCR2/CCL13/CSF1R/CCR4/SLIT3/FLRT2/FPR3/C5AR1/SPN/ITGB3	62
BP	GO:0042330	taxis	62/583	468/18888	1.72649859936533e-22	9.12022885114735e-20	6.73107282884141e-20	ANOS1/HGF/ADGRA2/FGF10/SEMA3C/MMP2/TGFB2/CCL17/PIK3CG/SERPINE1/LOX/THBS4/CSF3R/CCR2/NCKAP1L/TREM1/CXCL6/FLRT3/DOCK4/DOCK2/PDGFRA/EPHA7/GPNMB/THBS1/ITGAV/FGF2/CXCL9/FGF7/CDH13/ITGA9/SLIT2/SEMA3D/ANGPT1/KIT/SLAMF8/CCR5/VCAM1/CCR1/JAM3/GREM1/CXCL10/CXCL11/P2RY12/RNASE2/ROBO1/FPR2/FPR1/C3AR1/CXCR6/XCR1/CMKLR1/CCR8/CXCR2/CCL13/CSF1R/CCR4/SLIT3/FLRT2/FPR3/C5AR1/SPN/ITGB3	62
BP	GO:0002377	immunoglobulin production	40/583	194/18888	6.50076646064475e-22	3.05247100696497e-19	2.25283871612753e-19	PTPRC/SAMHD1/CD86/TNFSF4/IGKV4-1/IGKV5-2/IGKV6-21/IGKV3D-20/IGLV8-61/IGLV4-60/IGLV6-57/IGLV10-54/IGLV5-48/IGLV1-44/IGLV7-43/IGLV5-37/IGLV1-36/IGLV3-25/IGLV3-21/IGLV3-19/IGLV2-18/IGLV2-11/TRAV14DV4/IGKV3D-15/IGKV2D-30/IGKV1D-8/IGKV3-20/IGKV1-17/IGKV1-16/IGKV2D-24/IGKV1-39/IGKV2D-28/IGKV1D-17/IGKV2-30/IGKV1-5/IGKV3-15/IGKV1-27/IGKV1-13/IGKV2-29/IGKV1D-13	40
BP	GO:0030198	extracellular matrix organization	49/583	332/18888	5.76450077045227e-20	2.43607802559313e-17	1.79791745082632e-17	IBSP/TLL1/COL11A1/FAP/MMP2/NID2/CCDC80/TGFB2/CRISPLD2/ECM2/COL12A1/LOX/NID1/RECK/LRP1/COL10A1/MATN3/POSTN/MYH11/PDGFRA/SULF1/MMP13/CYP1B1/HMCN1/COL8A1/MMP3/ITGB1/ADAMTS12/ABI3BP/ADAMTS5/MMP16/ADAMTS3/DDR2/OLFML2B/GREM1/TNXB/COL3A1/ANTXR1/NDNF/SH3PXD2B/ADAMTSL1/WT1/FLRT2/COL4A1/THSD4/COL14A1/LAMA2/COL5A2/ITGB3	49
BP	GO:0043062	extracellular structure organization	49/583	333/18888	6.5692672114464e-20	2.52379302141568e-17	1.86265442559959e-17	IBSP/TLL1/COL11A1/FAP/MMP2/NID2/CCDC80/TGFB2/CRISPLD2/ECM2/COL12A1/LOX/NID1/RECK/LRP1/COL10A1/MATN3/POSTN/MYH11/PDGFRA/SULF1/MMP13/CYP1B1/HMCN1/COL8A1/MMP3/ITGB1/ADAMTS12/ABI3BP/ADAMTS5/MMP16/ADAMTS3/DDR2/OLFML2B/GREM1/TNXB/COL3A1/ANTXR1/NDNF/SH3PXD2B/ADAMTSL1/WT1/FLRT2/COL4A1/THSD4/COL14A1/LAMA2/COL5A2/ITGB3	49
BP	GO:0045229	external encapsulating structure organization	49/583	334/18888	7.48251190910487e-20	2.6350912773231e-17	1.94479673567348e-17	IBSP/TLL1/COL11A1/FAP/MMP2/NID2/CCDC80/TGFB2/CRISPLD2/ECM2/COL12A1/LOX/NID1/RECK/LRP1/COL10A1/MATN3/POSTN/MYH11/PDGFRA/SULF1/MMP13/CYP1B1/HMCN1/COL8A1/MMP3/ITGB1/ADAMTS12/ABI3BP/ADAMTS5/MMP16/ADAMTS3/DDR2/OLFML2B/GREM1/TNXB/COL3A1/ANTXR1/NDNF/SH3PXD2B/ADAMTSL1/WT1/FLRT2/COL4A1/THSD4/COL14A1/LAMA2/COL5A2/ITGB3	49
BP	GO:0060326	cell chemotaxis	40/583	322/18888	6.30707955508483e-14	2.05028601536835e-11	1.51318839851954e-11	HGF/MMP2/TGFB2/CCL17/PIK3CG/SERPINE1/LOX/THBS4/CSF3R/CCR2/NCKAP1L/TREM1/CXCL6/DOCK4/PDGFRA/THBS1/FGF2/CXCL9/ITGA9/SLIT2/KIT/SLAMF8/CCR5/VCAM1/CCR1/JAM3/GREM1/CXCL10/CXCL11/FPR2/C3AR1/CXCR6/XCR1/CMKLR1/CCR8/CXCR2/CCL13/CSF1R/CCR4/C5AR1	40
BP	GO:0031589	cell-substrate adhesion	42/583	359/18888	1.16552322665013e-13	3.51821511130245e-11	2.59657542899573e-11	EPHA3/FERMT2/NID2/CASS4/SIGLEC1/CCDC80/SORBS1/SERPINE1/ECM2/ITGA4/FN1/NID1/GBP1/POSTN/LYVE1/TLN1/THBS1/ITGAV/CDH11/CDH13/ITGA9/COL8A1/ITGB1/ADAMTS12/SPOCK1/MERTK/ABI3BP/ANGPT1/VCAM1/FREM1/SVEP1/JAM3/GREM1/TNXB/COL3A1/ANTXR1/ITGAM/PKHD1/NDNF/FLNA/ITGBL1/ITGB3	42
BP	GO:0097529	myeloid leukocyte migration	32/583	239/18888	2.84140987246045e-12	8.00519874734523e-10	5.9081385628774e-10	MMP2/TGFB2/CCL17/PIK3CG/SERPINE1/THBS4/IL1R1/CSF3R/CCR2/NCKAP1L/TREM1/CXCL6/THBS1/CXCL9/ITGA9/SLIT2/KIT/SLAMF8/CCR1/JAM3/GREM1/CXCL10/CXCL11/P2RY12/FPR2/C3AR1/CMKLR1/CXCR2/CCL13/CSF1R/C5AR1/CD177	32
BP	GO:0001819	positive regulation of cytokine production	48/583	500/18888	3.27740176168878e-12	8.65643740306048e-10	6.38877724992358e-10	CD4/NR1H4/HGF/CD84/PTGS2/PTPRC/FCN1/P2RX7/NLRC4/TLR8/PIK3CG/SERPINE1/CD86/IL1R1/IL1RL1/TNFSF4/CCR2/EREG/AKAP12/LILRB2/IDO1/CHI3L1/POSTN/HAVCR2/TLR4/SULF1/THBS1/CYP1B1/FCGR2A/GBP5/KIT/NLRP3/CYBB/CLEC4E/C3AR1/CLEC7A/HEG1/TLR1/ALOX15B/F2R/CSF1R/LRRK2/TLR7/C5AR1/SPN/FCGR3A/NFAM1/CLEC5A	48
BP	GO:0019722	calcium-mediated signaling	31/583	232/18888	6.60320663620564e-12	1.64147948497677e-09	1.21147376241965e-09	SELE/CD4/IGF1/PTPRC/P2RX7/NFAT5/GBP1/CASQ2/PKD2/CCR2/ITPR2/PDGFRA/CDH13/CCR5/VCAM1/CCR1/AVPR1A/P2RY12/SGCD/FPR2/C3AR1/CXCR6/CLEC7A/XCR1/CMKLR1/CCR8/CXCR2/CCR4/LRRK2/PLN/FCGR3A	31
BP	GO:0050900	leukocyte migration	41/583	396/18888	1.24749496016002e-11	2.92884094535348e-09	2.16159506839424e-09	SELE/MMP2/TGFB2/CCL17/PIK3CG/SERPINE1/THBS4/ITGA4/IL1R1/CSF3R/TNFSF18/CCR2/NCKAP1L/TREM1/CXCL6/LYVE1/THBS1/CXCL9/ITGA9/SLIT2/ITGB1/KIT/SLAMF8/CCR5/VCAM1/CCR1/JAM3/GREM1/CXCL10/CXCL11/P2RY12/FPR2/C3AR1/CMKLR1/CXCR2/CCL13/CSF1R/C5AR1/SPN/CD177/ITGB3	41
BP	GO:0007160	cell-matrix adhesion	31/583	241/18888	1.79857921098525e-11	4.00041881348613e-09	2.95245994578908e-09	EPHA3/FERMT2/NID2/SIGLEC1/SORBS1/SERPINE1/ECM2/ITGA4/FN1/NID1/POSTN/LYVE1/TLN1/THBS1/ITGAV/CDH11/CDH13/ITGA9/ITGB1/ADAMTS12/VCAM1/FREM1/SVEP1/JAM3/GREM1/TNXB/COL3A1/ITGAM/PKHD1/ITGBL1/ITGB3	31
BP	GO:0030595	leukocyte chemotaxis	30/583	237/18888	5.7366562553329e-11	1.21215546675184e-08	8.94616446555336e-09	MMP2/TGFB2/CCL17/PIK3CG/SERPINE1/THBS4/CSF3R/CCR2/NCKAP1L/TREM1/CXCL6/THBS1/CXCL9/ITGA9/SLIT2/KIT/SLAMF8/CCR5/CCR1/JAM3/GREM1/CXCL10/CXCL11/FPR2/C3AR1/CMKLR1/CXCR2/CCL13/CSF1R/C5AR1	30
BP	GO:0097530	granulocyte migration	24/583	154/18888	6.34959069675992e-11	1.2777795373575e-08	9.43049485438579e-09	TGFB2/CCL17/PIK3CG/THBS4/IL1R1/CSF3R/NCKAP1L/TREM1/CXCL6/THBS1/CXCL9/ITGA9/SLIT2/SLAMF8/JAM3/CXCL10/CXCL11/C3AR1/CMKLR1/CXCR2/CCL13/CSF1R/C5AR1/CD177	24
BP	GO:0070374	positive regulation of ERK1 and ERK2 cascade	28/583	215/18888	1.28952459119058e-10	2.47705951016882e-08	1.82816333191278e-08	CD4/IGF1/MFAP3/FGF10/FERMT2/PTPRC/CCL17/INHBA/AKAP12/CHI3L1/NOTCH2/PDGFRA/HAVCR2/GPNMB/TLR4/FGF2/PDGFC/ANGPT1/CCR1/P2RY1/FPR2/F2R/CCL13/CSF1R/C5AR1/NTRK1/APELA/ITGB3	28
BP	GO:1990868	response to chemokine	19/583	101/18888	2.30616119413566e-10	4.06076550267387e-08	2.9969980781684e-08	CCL17/LOX/CCR2/CXCL6/CXCL9/SLIT2/CCR5/CCR1/CXCL10/CXCL11/ROBO1/CXCR6/XCR1/CMKLR1/CCR8/CXCR2/CCL13/CCR4/SLIT3	19
BP	GO:1990869	cellular response to chemokine	19/583	101/18888	2.30616119413566e-10	4.06076550267387e-08	2.9969980781684e-08	CCL17/LOX/CCR2/CXCL6/CXCL9/SLIT2/CCR5/CCR1/CXCL10/CXCL11/ROBO1/CXCR6/XCR1/CMKLR1/CCR8/CXCR2/CCL13/CCR4/SLIT3	19
BP	GO:0043410	positive regulation of MAPK cascade	43/583	475/18888	2.99321426608136e-10	5.05972939538394e-08	3.73427110332593e-08	CD4/IGF1/HGF/MFAP3/CDON/FGF10/FERMT2/PTPRC/P2RX7/TGFB2/RASSF2/CCL17/PIK3CG/TGFB3/INHBA/NRK/AKAP12/CHI3L1/NOTCH2/PDGFRA/HAVCR2/GPNMB/TLR4/THBS1/FGF2/PIK3R5/PDGFC/ANGPT1/GDF6/KIT/CCR1/AR/ROBO1/P2RY1/FPR2/F2R/CCL13/CSF1R/LRRK2/C5AR1/NTRK1/APELA/ITGB3	43
BP	GO:0071621	granulocyte chemotaxis	21/583	128/18888	3.76277540581237e-10	6.11595725575503e-08	4.51380709612229e-08	TGFB2/CCL17/PIK3CG/THBS4/CSF3R/NCKAP1L/TREM1/CXCL6/THBS1/CXCL9/ITGA9/SLIT2/JAM3/CXCL10/CXCL11/C3AR1/CMKLR1/CXCR2/CCL13/CSF1R/C5AR1	21
BP	GO:0070098	chemokine-mediated signaling pathway	18/583	93/18888	4.2205977551202e-10	6.59089411805546e-08	4.86432841103901e-08	CCL17/CCR2/CXCL6/CXCL9/SLIT2/CCR5/CCR1/CXCL10/CXCL11/ROBO1/CXCR6/XCR1/CMKLR1/CCR8/CXCR2/CCL13/CCR4/SLIT3	18
BP	GO:1990266	neutrophil migration	21/583	129/18888	4.36689624480721e-10	6.59089411805546e-08	4.86432841103901e-08	TGFB2/CCL17/PIK3CG/THBS4/IL1R1/CSF3R/NCKAP1L/TREM1/CXCL6/CXCL9/ITGA9/SLIT2/SLAMF8/JAM3/CXCL10/CXCL11/C3AR1/CXCR2/CCL13/C5AR1/CD177	21
BP	GO:0007204	positive regulation of cytosolic calcium ion concentration	24/583	169/18888	4.57371901979952e-10	6.66501261299061e-08	4.91903065541415e-08	CD38/P2RX7/PIK3CG/PKD2/CCR2/ITGAV/EDNRA/CCR5/CCR1/AVPR1A/P2RY1/FPR2/FPR1/C3AR1/CXCR6/XCR1/CMKLR1/CCR8/CXCR2/F2R/CCR4/PRKG1/FPR3/C5AR1	24
BP	GO:0070372	regulation of ERK1 and ERK2 cascade	33/583	308/18888	5.4341129120442e-10	7.6548537220996e-08	5.64957072224104e-08	CD4/IGF1/MFAP3/FGF10/FERMT2/PTPRC/FAM83D/CCL17/FN1/GBP1/INHBA/AKAP12/CHI3L1/NOTCH2/PDGFRA/HAVCR2/EPHA7/GPNMB/TLR4/FGF2/PDGFC/ANGPT1/CCR1/P2RY1/PKHD1/FPR2/F2R/CCL13/CSF1R/C5AR1/NTRK1/APELA/ITGB3	33
BP	GO:0070371	ERK1 and ERK2 cascade	34/583	332/18888	9.80198206775157e-10	1.33623149091349e-07	9.8618923146852e-08	CD4/IGF1/MFAP3/FGF10/FERMT2/PTPRC/FAM83D/CCL17/FN1/GBP1/INHBA/AKAP12/CHI3L1/NOTCH2/PDGFRA/HAVCR2/EPHA7/GPNMB/TLR4/ITGAV/FGF2/PDGFC/ANGPT1/CCR1/P2RY1/PKHD1/FPR2/F2R/CCL13/CSF1R/C5AR1/NTRK1/APELA/ITGB3	34
BP	GO:0002687	positive regulation of leukocyte migration	22/583	149/18888	1.14911275145459e-09	1.51754702738972e-07	1.12000693505262e-07	SELE/SERPINE1/THBS4/ITGA4/IL1R1/TNFSF18/CCR2/NCKAP1L/LYVE1/THBS1/CCR1/JAM3/CXCL10/P2RY12/FPR2/C3AR1/CMKLR1/CXCR2/CSF1R/C5AR1/SPN/ITGB3	22
BP	GO:0002274	myeloid leukocyte activation	28/583	241/18888	1.82944568134171e-09	2.34279922707578e-07	1.72907417984545e-07	LCP2/CD84/PTPRC/CD33/PIK3CG/HAVCR1/FN1/IL1RL1/CCR2/CXCL6/CD93/NOTCH2/DOCK2/HAVCR2/TLR4/THBS1/VSIG4/KIT/DCSTAMP/ITGAM/TLR1/CXCR2/CD300LF/LILRB4/LRRK2/C5AR1/FCGR3A/CD177	28
BP	GO:0007162	negative regulation of cell adhesion	32/583	310/18888	2.52497698513993e-09	3.12022678311842e-07	2.30284503409467e-07	ADAM22/SNAI2/TNC/PTPRC/MMP2/SERPINE1/CD86/GBP1/TNFSF4/LAX1/FGL2/LILRB2/IDO1/POSTN/ADAMDEC1/IL2RA/HAVCR2/GPNMB/THBS1/CYP1B1/PDE5A/CDH13/HSPG2/SPOCK1/ANGPT1/VSIG4/JAM3/PRKG1/LILRB4/SPN/PDCD1LG2/ARHGDIG	32
BP	GO:0050920	regulation of chemotaxis	27/583	229/18888	2.58419160930299e-09	3.12022678311842e-07	2.30284503409467e-07	ADGRA2/FGF10/SEMA3C/SERPINE1/THBS4/CCR2/NCKAP1L/PDGFRA/THBS1/FGF2/CDH13/SLIT2/SEMA3D/SLAMF8/CCR1/JAM3/GREM1/CXCL10/P2RY12/ROBO1/FPR2/C3AR1/CMKLR1/CXCR2/CSF1R/CCR4/C5AR1	27
BP	GO:0050866	negative regulation of cell activation	26/583	215/18888	2.97148863107011e-09	3.39392187970332e-07	2.50484233680248e-07	CD84/PTPRC/CD33/CD86/FN1/TNFSF4/LAX1/INHBA/INHA/FGL2/LILRB2/IDO1/IL2RA/PDGFRA/HAVCR2/GPNMB/PDE5A/MERTK/SAMSN1/VSIG4/MNDA/PRKG1/CD300LF/LILRB4/SPN/PDCD1LG2	26
BP	GO:0060348	bone development	26/583	215/18888	2.97148863107011e-09	3.39392187970332e-07	2.50484233680248e-07	IGF1/EVC/PTPRC/CCN4/SFRP4/OGN/RAB23/LOX/LEPR/TGFB3/NOTCH2/SULF1/MMP13/BMPR1B/PDGFC/ADAMTS12/GJA1/MMP16/DDR2/FREM1/FBN1/DCHS1/GREM1/COL3A1/BNC2/SH3PXD2B	26
BP	GO:0030593	neutrophil chemotaxis	18/583	107/18888	4.50146394315423e-09	5.00610174309731e-07	3.69469187356398e-07	TGFB2/CCL17/PIK3CG/THBS4/CSF3R/NCKAP1L/TREM1/CXCL6/CXCL9/ITGA9/SLIT2/JAM3/CXCL10/CXCL11/C3AR1/CXCR2/CCL13/C5AR1	18
BP	GO:0006909	phagocytosis	27/583	237/18888	5.48311824272766e-09	5.94145069070951e-07	4.38501467022997e-07	MSR1/PTPRC/FCN1/P2RX7/SIRPB1/HAVCR1/LEPR/CCR2/NCKAP1L/LRP1/CD93/DOCK2/TLR4/THBS1/ITGAV/FCGR2A/ITGB1/MERTK/COLEC12/ABCA1/RAB31/ITGAM/FPR2/CLEC7A/CD300LF/CD302/ITGB3	27
BP	GO:0045785	positive regulation of cell adhesion	41/583	485/18888	5.86462613939446e-09	6.19597751627024e-07	4.57286506605941e-07	SELE/CD4/IGF1/IBSP/FERMT2/PTPRC/CASS4/CCDC80/TGFB2/SIRPB1/NFAT5/ECM2/CD86/ITGA4/FN1/NID1/TNFSF4/TNFSF18/CCR2/NCKAP1L/LILRB2/IL2RA/HAVCR2/ITGAV/CDH13/COL8A1/ABI3BP/ANGPT1/VCAM1/NLRP3/IL7R/P2RY12/NDNF/LILRB4/LAMA2/HLA-DQA1/FLNA/SPN/PDCD1LG2/HLA-DOA/ITGB3	41
BP	GO:0002695	negative regulation of leukocyte activation	24/583	192/18888	6.24288841044541e-09	6.43474302988837e-07	4.7490830192939e-07	CD84/PTPRC/CD33/CD86/FN1/TNFSF4/LAX1/INHBA/INHA/FGL2/LILRB2/IDO1/IL2RA/HAVCR2/GPNMB/PDE5A/MERTK/SAMSN1/VSIG4/MNDA/CD300LF/LILRB4/SPN/PDCD1LG2	24
BP	GO:0033627	cell adhesion mediated by integrin	16/583	88/18888	1.02313107540485e-08	1.02946474396688e-06	7.59783803615177e-07	SNAI2/TGFB2/PIK3CG/SERPINE1/ITGA4/NCKAP1L/CYP1B1/ITGAV/ITGA9/ITGB1/JAM3/FBN1/P2RY12/ITGAM/ITGBL1/ITGB3	16
BP	GO:0030199	collagen fibril organization	14/583	66/18888	1.07710307094499e-08	1.05856687856129e-06	7.81262276428401e-07	TLL1/COL11A1/TGFB2/COL12A1/LOX/CYP1B1/ADAMTS12/ADAMTS3/DDR2/GREM1/TNXB/COL3A1/COL14A1/COL5A2	14
BP	GO:0009612	response to mechanical stimulus	25/583	216/18888	1.46831211361881e-08	1.40693571867839e-06	1.03837161791518e-06	TNC/COL11A1/PTGS2/SLC1A3/KCNK2/MMP2/P2RX7/TLR8/RETN/PKD2/CHI3L1/POSTN/TLR4/THBS1/FGF2/PIEZO2/KIT/DDR2/CXCL10/P2RY1/ITGAM/TCAP/TLR7/NTRK1/ITGB3	25
BP	GO:0050921	positive regulation of chemotaxis	20/583	142/18888	1.49815682301296e-08	1.40693571867839e-06	1.03837161791518e-06	FGF10/SERPINE1/THBS4/CCR2/NCKAP1L/PDGFRA/THBS1/FGF2/CDH13/SLIT2/CCR1/CXCL10/P2RY12/FPR2/C3AR1/CMKLR1/CXCR2/CSF1R/CCR4/C5AR1	20
BP	GO:0051897	positive regulation of phosphatidylinositol 3-kinase/protein kinase B signal transduction	22/583	171/18888	1.57175937082041e-08	1.44396850023632e-06	1.06570320726336e-06	DCN/IGF1/HGF/FERMT2/CASS4/OSBPL8/TGFB2/PIK3CG/FN1/IGFBP5/CHI3L1/PDGFRA/THBS1/FGF2/PIK3R5/ITGB1/ANGPT1/KIT/P2RY12/F2R/CSF1R/RELN	22
BP	GO:0033002	muscle cell proliferation	27/583	251/18888	1.88473463432638e-08	1.69465714141772e-06	1.25072087827751e-06	IGF1/HGF/CALCRL/PTGS2/KCNK2/MMP2/TGFB2/CCN4/OGN/PDE1A/IGFBP5/TGFB3/EREG/CNN1/TLR4/THBS1/FGF2/CDH13/MYOCD/GJA1/ANGPT1/DDR2/RBPMS2/ZFPM2/PRKG1/MIR339/ITGB3	27
BP	GO:0048660	regulation of smooth muscle cell proliferation	22/583	174/18888	2.16819500406712e-08	1.9089150181641e-06	1.40885127128309e-06	IGF1/CALCRL/PTGS2/MMP2/CCN4/OGN/PDE1A/IGFBP5/TGFB3/EREG/CNN1/TLR4/THBS1/FGF2/CDH13/MYOCD/GJA1/DDR2/RBPMS2/PRKG1/MIR339/ITGB3	22
BP	GO:0061448	connective tissue development	29/583	288/18888	2.47528813542034e-08	2.13480972658905e-06	1.5755700849088e-06	NR1H4/SNAI2/CHRDL2/COL11A1/EVC/CCN4/TRPS1/OGN/SOX6/LOX/EFEMP1/PRRX1/MATN3/CHI3L1/SULF1/MMP13/FGF2/BMPR1B/ZEB1/ADAMTS12/BMP3/GDF6/GREM1/COL3A1/SH3PXD2B/SNORC/WT1/EBF2/ITGB3	29
BP	GO:0022602	ovulation cycle process	12/583	50/18888	2.77841423636549e-08	2.34831571257611e-06	1.73314555417915e-06	MMP2/TGFB2/AMH/RETN/TGFB3/INHBA/EREG/PDGFRA/BMPR1B/SLIT2/NRIP1/SLIT3	12
BP	GO:0048659	smooth muscle cell proliferation	22/583	178/18888	3.29139382376728e-08	2.72733927436089e-06	2.01287923628947e-06	IGF1/CALCRL/PTGS2/MMP2/CCN4/OGN/PDE1A/IGFBP5/TGFB3/EREG/CNN1/TLR4/THBS1/FGF2/CDH13/MYOCD/GJA1/DDR2/RBPMS2/PRKG1/MIR339/ITGB3	22
BP	GO:0006968	cellular defense response	12/583	52/18888	4.4645374091776e-08	3.62829520984318e-06	2.67781869299458e-06	RAB23/CCR2/LILRB2/CXCL9/ITGB1/CCR5/MNDA/CD300C/CXCR2/C5AR1/SPN/CLEC5A	12
BP	GO:0002685	regulation of leukocyte migration	25/583	230/18888	5.16429910954909e-08	4.11779774282159e-06	3.03909002216364e-06	SELE/SERPINE1/THBS4/ITGA4/IL1R1/TNFSF18/CCR2/NCKAP1L/LYVE1/THBS1/SLIT2/SLAMF8/CCR1/JAM3/GREM1/CXCL10/P2RY12/FPR2/C3AR1/CMKLR1/CXCR2/CSF1R/C5AR1/SPN/ITGB3	25
BP	GO:0070661	leukocyte proliferation	32/583	352/18888	5.36893558580778e-08	4.20168921955994e-06	3.10100509566247e-06	CD38/IGF1/FGF10/PTPRC/P2RX7/CSF2RB/PIK3CG/CD86/TNFSF4/TNFSF18/CCR2/NCKAP1L/LILRB2/IDO1/IL2RA/DOCK2/HAVCR2/GPNMB/TLR4/PDE5A/GJA1/VSIG4/KIT/VCAM1/MNDA/GREM1/IL7R/CSF1R/LILRB4/SPN/PDCD1LG2/FCGR3A	32
BP	GO:0043491	phosphatidylinositol 3-kinase/protein kinase B signal transduction	29/583	299/18888	5.64791127803346e-08	4.32869255402601e-06	3.19473834597332e-06	DCN/IGF1/HGF/PREX2/FERMT2/CASS4/OSBPL8/TGFB2/PIK3CG/LOX/FN1/IGFBP5/CHI3L1/PDGFRA/THBS1/FGF2/PIK3R5/ITGB1/MERTK/ANGPT1/KIT/COL6A3/P2RY12/PKHD1/F2R/CSF1R/RELN/NTRK1/FCGR3A	29
BP	GO:0045765	regulation of angiogenesis	32/583	353/18888	5.7360809991826e-08	4.32869255402601e-06	3.19473834597332e-06	HSPB6/DCN/ADGRA2/TGFB2/PIK3CG/SERPINE1/THBS4/CCR2/RECK/PTGIS/CHI3L1/GPNMB/SULF1/THBS1/CYP1B1/FGF2/HSPG2/VASH2/EFNA3/ADAM12/ITGB1/CYBB/GREM1/CXCL10/C3AR1/ZNF354C/CXCR2/THBS2/C5AR1/MIR210/APELA/ITGB3	32
BP	GO:0070663	regulation of leukocyte proliferation	27/583	267/18888	6.89359860232237e-08	5.11093819182707e-06	3.77206512625691e-06	CD38/IGF1/FGF10/PTPRC/CSF2RB/CD86/TNFSF4/TNFSF18/CCR2/NCKAP1L/LILRB2/IDO1/IL2RA/HAVCR2/GPNMB/TLR4/PDE5A/VSIG4/KIT/VCAM1/MNDA/GREM1/CSF1R/LILRB4/SPN/PDCD1LG2/FCGR3A	27
BP	GO:0033674	positive regulation of kinase activity	29/583	303/18888	7.54091974639032e-08	5.49447014624922e-06	4.05512617215146e-06	CD4/IGF1/LCP2/FERMT2/PTPRC/CASS4/TGFB2/RASSF2/PIK3CG/CD86/EREG/CHI3L1/PDGFRA/TLR4/THBS1/FGF2/PIK3R5/PDGFC/MERTK/ANGPT1/KIT/DDR2/ROBO1/CSF1R/ROR1/LRRK2/RELN/NTRK1/ITGB3	29
BP	GO:0048771	tissue remodeling	22/583	188/18888	8.85552445572052e-08	6.34295700845338e-06	4.68134147409454e-06	CD38/FGF10/SEMA3C/MMP2/P2RX7/RASSF2/THBS4/IGFBP5/LEPR/CCR2/NOTCH2/GPNMB/EDNRA/GJA1/DDR2/DCSTAMP/GREM1/F2R/CSF1R/MITF/FLNA/ITGB3	22
BP	GO:1901342	regulation of vasculature development	32/583	362/18888	1.0274047281265e-07	7.23635396843762e-06	5.34070212182247e-06	HSPB6/DCN/ADGRA2/TGFB2/PIK3CG/SERPINE1/THBS4/CCR2/RECK/PTGIS/CHI3L1/GPNMB/SULF1/THBS1/CYP1B1/FGF2/HSPG2/VASH2/EFNA3/ADAM12/ITGB1/CYBB/GREM1/CXCL10/C3AR1/ZNF354C/CXCR2/THBS2/C5AR1/MIR210/APELA/ITGB3	32
BP	GO:0071674	mononuclear cell migration	23/583	206/18888	1.08046701409985e-07	7.48533377309176e-06	5.52445860703686e-06	CCL17/PIK3CG/SERPINE1/ITGA4/CCR2/THBS1/SLIT2/SLAMF8/CCR5/CCR1/JAM3/GREM1/CXCL10/CXCL11/FPR2/C3AR1/CMKLR1/CXCR2/CCL13/CSF1R/C5AR1/SPN/ITGB3	23
BP	GO:0002430	complement receptor mediated signaling pathway	7/583	15/18888	1.33608930535476e-07	9.10695710391806e-06	6.72127777888989e-06	ITGAM/FPR2/FPR1/C3AR1/CMKLR1/FPR3/C5AR1	7
BP	GO:0051216	cartilage development	23/583	209/18888	1.40858557701727e-07	9.44870261662696e-06	6.97349885497439e-06	SNAI2/CHRDL2/COL11A1/EVC/CCN4/TRPS1/OGN/SOX6/EFEMP1/PRRX1/MATN3/CHI3L1/SULF1/MMP13/FGF2/BMPR1B/ZEB1/ADAMTS12/BMP3/GDF6/GREM1/COL3A1/SNORC	23
BP	GO:0042692	muscle cell differentiation	35/583	428/18888	1.75302926428055e-07	1.15754713607025e-05	8.54313439155144e-06	IGF1/CDON/FGF10/SOX6/QKI/LOX/IGFBP5/NID1/LDB3/EREG/FLNC/MYH11/NOTCH2/DOCK2/PDGFRA/CXCL9/MYOCD/ZEB1/ADAM12/ITGB1/EDNRA/PGM5/ADAMTS5/KIT/LMOD1/AVPR1A/RBPMS2/GREM1/CXCL10/SGCD/TCAP/WT1/PRKG1/COL14A1/LAMA2	35
BP	GO:0090287	regulation of cellular response to growth factor stimulus	32/583	373/18888	2.03424254966386e-07	1.32257061767376e-05	9.76106991846804e-06	DCN/ADGRA2/LTBP1/CHRDL2/FGF10/CHRDL1/SFRP4/ASPN/LOX/TGFB3/NOTCH2/SULF1/THBS1/CILP/FGF2/MYOCD/SLIT2/ZEB1/ITGB1/ADAMTS12/ADAMTS3/FBN1/RBPMS2/GREM1/TNXB/HTRA4/ZEB2/ROBO1/GREM2/RGMA/MIR210/ITGB3	32
BP	GO:0014706	striated muscle tissue development	26/583	265/18888	2.19344457941855e-07	1.40446921100345e-05	1.03655124223559e-05	IGF1/COL11A1/SEMA3C/KCNK2/TGFB2/SOX6/LOX/ALDH1A2/MYH11/NOTCH2/PDGFRA/FGF2/MYOCD/ITGB1/EDNRA/GJA1/PGM5/GREM1/ZFPM2/SGCD/HEG1/TCAP/WT1/PRKG1/COL14A1/PLN	26
BP	GO:0002688	regulation of leukocyte chemotaxis	17/583	123/18888	2.38141056730182e-07	1.47997662609081e-05	1.09227856206119e-05	SERPINE1/THBS4/CCR2/NCKAP1L/THBS1/SLIT2/SLAMF8/CCR1/JAM3/GREM1/CXCL10/FPR2/C3AR1/CMKLR1/CXCR2/CSF1R/C5AR1	17
BP	GO:0071675	regulation of mononuclear cell migration	17/583	123/18888	2.38141056730182e-07	1.47997662609081e-05	1.09227856206119e-05	SERPINE1/ITGA4/CCR2/THBS1/SLIT2/SLAMF8/CCR1/JAM3/GREM1/CXCL10/FPR2/C3AR1/CMKLR1/CSF1R/C5AR1/SPN/ITGB3	17
BP	GO:0042698	ovulation cycle	13/583	72/18888	2.69643811414941e-07	1.65147064788339e-05	1.21884761742558e-05	MMP2/TGFB2/AMH/RETN/TGFB3/INHBA/EREG/PDGFRA/CYP1B1/BMPR1B/SLIT2/NRIP1/SLIT3	13
BP	GO:0007229	integrin-mediated signaling pathway	16/583	111/18888	2.99104335112413e-07	1.78030270448599e-05	1.31393053363688e-05	FERMT2/FYB1/ITGA4/FN1/NID1/TLN1/ITGAV/ITGA9/ITGB1/COL3A1/ITGAM/LAMA2/FLNA/ITGBL1/CD177/ITGB3	16
BP	GO:0014812	muscle cell migration	16/583	111/18888	2.99104335112413e-07	1.78030270448599e-05	1.31393053363688e-05	IGF1/PLAT/CCN4/SERPINE1/THBS4/IGFBP5/LRP1/DOCK4/POSTN/TLR4/CYP1B1/MYOCD/SLIT2/DDR2/PRKG1/ITGB3	16
BP	GO:0014909	smooth muscle cell migration	15/583	98/18888	3.15565150897826e-07	1.85219212179752e-05	1.36698763466412e-05	IGF1/PLAT/CCN4/SERPINE1/IGFBP5/LRP1/DOCK4/POSTN/TLR4/CYP1B1/MYOCD/SLIT2/DDR2/PRKG1/ITGB3	15
BP	GO:0045807	positive regulation of endocytosis	19/583	155/18888	3.23258917228415e-07	1.87135915644833e-05	1.38113362905233e-05	SELE/PTPRC/FCN1/SIRPB1/SERPINE1/SFRP4/NCKAP1L/LRP1/DOCK2/FCGR2A/MERTK/ANGPT1/GREM1/RAB31/FPR2/CLEC7A/CD300LF/LRRK2/APELA	19
BP	GO:0001818	negative regulation of cytokine production	32/583	381/18888	3.27965090763474e-07	1.8729465859006e-05	1.38230521185231e-05	NR1H4/IGF1/HGF/CD84/NAV3/PTPRC/SIGLEC1/TGFB2/TLR8/CD33/FN1/IL1RL1/GBP1/TNFSF4/TGFB3/INHBA/NCKAP1L/INHA/IDO1/HAVCR2/GPNMB/TLR4/THBS1/MERTK/ANGPT1/VSIG4/NLRP3/REL/CMKLR1/LILRB4/PDCD1LG2/MIR210	32
BP	GO:0046651	lymphocyte proliferation	28/583	308/18888	3.66843831420313e-07	2.06704270877632e-05	1.52555547017317e-05	CD38/IGF1/FGF10/PTPRC/P2RX7/PIK3CG/CD86/TNFSF4/TNFSF18/CCR2/NCKAP1L/LILRB2/IDO1/IL2RA/DOCK2/HAVCR2/GPNMB/TLR4/PDE5A/GJA1/VSIG4/VCAM1/MNDA/IL7R/LILRB4/SPN/PDCD1LG2/FCGR3A	28
BP	GO:0048661	positive regulation of smooth muscle cell proliferation	15/583	100/18888	4.1336863158467e-07	2.29854715404844e-05	1.69641448114318e-05	IGF1/CALCRL/PTGS2/MMP2/CCN4/IGFBP5/EREG/TLR4/THBS1/FGF2/CDH13/GJA1/DDR2/RBPMS2/ITGB3	15
BP	GO:0045860	positive regulation of protein kinase activity	25/583	257/18888	4.40591712990324e-07	2.41810464817806e-05	1.78465242049259e-05	CD4/IGF1/LCP2/FERMT2/PTPRC/CASS4/TGFB2/RASSF2/PIK3CG/CD86/EREG/CHI3L1/TLR4/THBS1/FGF2/PIK3R5/PDGFC/ANGPT1/KIT/DDR2/ROBO1/CSF1R/LRRK2/RELN/ITGB3	25
BP	GO:0001503	ossification	35/583	446/18888	4.67630776488825e-07	2.53359956595099e-05	1.86989202528527e-05	IGF1/SNAI2/HGF/IBSP/VCAN/TNC/CHRDL2/COL11A1/FERMT2/PTGS2/MMP2/P2RX7/RASSF2/CHRDL1/CCN4/ASPN/LOX/IGFBP5/MMP13/FGF2/BMPR1B/CDH11/ADAMTS12/GJA1/BMP3/MMP16/DDR2/CCR1/SGMS2/DCHS1/GREM1/PENK/MIR210/COL5A2/CLEC5A	35
BP	GO:0002237	response to molecule of bacterial origin	31/583	369/18888	4.985925779232e-07	2.66715472696638e-05	1.96846077066814e-05	SELE/FMO1/NR1H4/FGF10/PTGS2/P2RX7/CSF2RB/SERPINE1/CD86/TNFSF4/CXCL6/AKAP12/LILRB2/IDO1/HAVCR2/TLR4/CXCL9/MMP3/GBP5/CCR5/VCAM1/NLRP3/ABCA1/CXCL10/CXCL11/TLR1/F2R/PENK/C5AR1/PDCD1LG2/MRC1	31
BP	GO:0051057	positive regulation of small GTPase mediated signal transduction	13/583	76/18888	5.18738278939775e-07	2.74023495849936e-05	2.0223967374981e-05	IGF1/CDON/FGF10/PIK3CG/NOTCH2/ITGAV/F2RL2/COL3A1/ROBO1/RASGRP4/F2R/RELN/NTRK1	13
BP	GO:0042060	wound healing	34/583	430/18888	5.7459118466007e-07	2.9836892179057e-05	2.2020751619435e-05	IGF1/MYLK/FGF10/FERMT2/FAP/TGFB2/PLAT/CCN4/PIK3CG/SERPINE1/FN1/F13A1/EREG/NOTCH2/PDGFRA/TLR4/TLN1/THBS1/ITGAV/FGF2/ITGB1/MERTK/DDR2/F2RL2/SVEP1/COL3A1/P2RY12/P2RY1/CLEC7A/NDNF/F2R/PRKG1/FLNA/ITGB3	34
BP	GO:0032943	mononuclear cell proliferation	28/583	315/18888	5.78945849191357e-07	2.9836892179057e-05	2.2020751619435e-05	CD38/IGF1/FGF10/PTPRC/P2RX7/PIK3CG/CD86/TNFSF4/TNFSF18/CCR2/NCKAP1L/LILRB2/IDO1/IL2RA/DOCK2/HAVCR2/GPNMB/TLR4/PDE5A/GJA1/VSIG4/VCAM1/MNDA/IL7R/LILRB4/SPN/PDCD1LG2/FCGR3A	28
BP	GO:0071706	tumor necrosis factor superfamily cytokine production	21/583	194/18888	6.45823644906225e-07	3.24910800401632e-05	2.39796423540996e-05	NR1H4/IGF1/CD84/PTPRC/CD33/CD86/CCR2/AKAP12/HAVCR2/GPNMB/TLR4/THBS1/FCGR2A/ANGPT1/CYBB/CLEC7A/TLR1/LILRB4/LRRK2/SPN/FCGR3A	21
BP	GO:1903555	regulation of tumor necrosis factor superfamily cytokine production	21/583	194/18888	6.45823644906225e-07	3.24910800401632e-05	2.39796423540996e-05	NR1H4/IGF1/CD84/PTPRC/CD33/CD86/CCR2/AKAP12/HAVCR2/GPNMB/TLR4/THBS1/FCGR2A/ANGPT1/CYBB/CLEC7A/TLR1/LILRB4/LRRK2/SPN/FCGR3A	21
BP	GO:0045906	negative regulation of vasoconstriction	6/583	12/18888	6.64709582615419e-07	3.30477964250913e-05	2.43905200407367e-05	MMP2/ITGA4/DOCK4/ITGA9/ITGB1/SVEP1	6
BP	GO:0014910	regulation of smooth muscle cell migration	14/583	91/18888	7.31351820503952e-07	3.59382882959268e-05	2.65238120459389e-05	IGF1/CCN4/SERPINE1/IGFBP5/LRP1/DOCK4/POSTN/TLR4/CYP1B1/MYOCD/SLIT2/DDR2/PRKG1/ITGB3	14
BP	GO:0070665	positive regulation of leukocyte proliferation	19/583	164/18888	7.79544946032807e-07	3.74133601762243e-05	2.76124707206398e-05	CD38/IGF1/FGF10/PTPRC/CSF2RB/CD86/TNFSF4/CCR2/NCKAP1L/LILRB2/IL2RA/HAVCR2/TLR4/KIT/VCAM1/CSF1R/SPN/PDCD1LG2/FCGR3A	19
BP	GO:0042098	T cell proliferation	22/583	213/18888	7.86009604945174e-07	3.74133601762243e-05	2.76124707206398e-05	IGF1/PTPRC/P2RX7/PIK3CG/CD86/TNFSF4/TNFSF18/CCR2/NCKAP1L/LILRB2/IDO1/IL2RA/DOCK2/HAVCR2/GPNMB/PDE5A/GJA1/VSIG4/VCAM1/LILRB4/SPN/PDCD1LG2	22
BP	GO:0032602	chemokine production	15/583	105/18888	7.87929260691898e-07	3.74133601762243e-05	2.76124707206398e-05	NR1H4/SNAI2/CD84/IL1RL1/TNFSF4/TREM1/CXCL6/POSTN/HAVCR2/TLR4/CLEC7A/ALOX15B/CSF1R/LILRB4/TLR7	15
BP	GO:0051250	negative regulation of lymphocyte activation	19/583	165/18888	8.56121994503153e-07	4.01996838752258e-05	2.96688826866999e-05	CD86/TNFSF4/LAX1/INHBA/INHA/FGL2/LILRB2/IDO1/IL2RA/HAVCR2/GPNMB/PDE5A/MERTK/SAMSN1/VSIG4/MNDA/LILRB4/SPN/PDCD1LG2	19
BP	GO:0050867	positive regulation of cell activation	31/583	380/18888	9.37660594341593e-07	4.35445458427206e-05	3.2137516958174e-05	CD38/CD4/IGF1/FGF10/PTPRC/SIRPB1/HAVCR1/CD86/IL1RL1/TNFSF4/CCR2/NCKAP1L/LILRB2/IL2RA/HAVCR2/TLR4/THBS1/VCAM1/NLRP3/DDR2/SVEP1/IL7R/CLEC7A/LILRB4/LRRK2/HLA-DQA1/FLNA/SPN/PDCD1LG2/FCGR3A/HLA-DOA	31
BP	GO:0002698	negative regulation of immune effector process	16/583	121/18888	9.86653975577415e-07	4.48344053848404e-05	3.30894819426812e-05	CD84/PTPRC/TGFB2/TNFSF4/TGFB3/CCR2/NCKAP1L/FGL2/HAVCR2/ANGPT1/VSIG4/SLAMF8/SVEP1/IL7R/LILRB4/SPN	16
BP	GO:0046660	female sex differentiation	16/583	121/18888	9.86653975577415e-07	4.48344053848404e-05	3.30894819426812e-05	FGF10/MMP2/AMH/RETN/INHBA/INHA/EREG/PDGFRA/BMPR1B/SLIT2/MERTK/KIT/ZFPM2/NRIP1/SLIT3/WT1	16
BP	GO:0051896	regulation of phosphatidylinositol 3-kinase/protein kinase B signal transduction	24/583	253/18888	1.17541968099346e-06	5.28438677859402e-05	3.90007672428178e-05	DCN/IGF1/HGF/FERMT2/CASS4/OSBPL8/TGFB2/PIK3CG/FN1/IGFBP5/CHI3L1/PDGFRA/THBS1/FGF2/PIK3R5/ITGB1/ANGPT1/KIT/P2RY12/PKHD1/F2R/CSF1R/RELN/NTRK1	24
BP	GO:0035589	G protein-coupled purinergic nucleotide receptor signaling pathway	6/583	13/18888	1.20222792159319e-06	5.34801599647665e-05	3.94703748662673e-05	P2RY12/P2RY1/GPR34/P2RY14/GPR171/P2RY13	6
BP	GO:0050670	regulation of lymphocyte proliferation	23/583	237/18888	1.3225428951032e-06	5.8219440361522e-05	4.29681425240217e-05	CD38/IGF1/FGF10/PTPRC/CD86/TNFSF4/TNFSF18/CCR2/NCKAP1L/LILRB2/IDO1/IL2RA/HAVCR2/GPNMB/TLR4/PDE5A/VSIG4/VCAM1/MNDA/LILRB4/SPN/PDCD1LG2/FCGR3A	23
BP	GO:0050919	negative chemotaxis	10/583	47/18888	1.34380450056504e-06	5.85455445297719e-05	4.32088196980382e-05	SEMA3C/FLRT3/EPHA7/ITGAV/SLIT2/SEMA3D/ROBO1/SLIT3/FLRT2/ITGB3	10
BP	GO:0032496	response to lipopolysaccharide	29/583	348/18888	1.37186366217635e-06	5.91581207791555e-05	4.36609240711978e-05	SELE/FMO1/NR1H4/FGF10/PTGS2/P2RX7/CSF2RB/SERPINE1/CD86/TNFSF4/CXCL6/AKAP12/LILRB2/IDO1/HAVCR2/TLR4/CXCL9/MMP3/GBP5/CCR5/VCAM1/NLRP3/ABCA1/CXCL10/CXCL11/F2R/PENK/PDCD1LG2/MRC1	29
BP	GO:0090025	regulation of monocyte chemotaxis	8/583	28/18888	1.41378171538617e-06	6.03499144365856e-05	4.45405127346011e-05	SERPINE1/CCR2/SLIT2/SLAMF8/CCR1/GREM1/CXCL10/FPR2	8
BP	GO:0003018	vascular process in circulatory system	25/583	275/18888	1.54604764247944e-06	6.53359733711811e-05	4.82204122596482e-05	CD38/FERMT2/PTGS2/SLC1A3/MMP2/ITGA4/LEPR/LRP1/DOCK4/AKAP12/SLCO2B1/ITGA9/SLIT2/ITGB1/EDNRA/ANGPT1/GUCY1A1/SVEP1/AVPR1A/ZEB2/P2RY1/CXCR2/F2R/SLC2A4/PRKG1	25
BP	GO:0032640	tumor necrosis factor production	20/583	189/18888	1.7002736635845e-06	7.04446715912557e-05	5.19908242022793e-05	NR1H4/IGF1/CD84/PTPRC/CD33/CCR2/AKAP12/HAVCR2/GPNMB/TLR4/THBS1/FCGR2A/ANGPT1/CYBB/CLEC7A/TLR1/LILRB4/LRRK2/SPN/FCGR3A	20
BP	GO:0032680	regulation of tumor necrosis factor production	20/583	189/18888	1.7002736635845e-06	7.04446715912557e-05	5.19908242022793e-05	NR1H4/IGF1/CD84/PTPRC/CD33/CCR2/AKAP12/HAVCR2/GPNMB/TLR4/THBS1/FCGR2A/ANGPT1/CYBB/CLEC7A/TLR1/LILRB4/LRRK2/SPN/FCGR3A	20
BP	GO:0032944	regulation of mononuclear cell proliferation	23/583	241/18888	1.76543352372993e-06	7.24341948668221e-05	5.34591674073764e-05	CD38/IGF1/FGF10/PTPRC/CD86/TNFSF4/TNFSF18/CCR2/NCKAP1L/LILRB2/IDO1/IL2RA/HAVCR2/GPNMB/TLR4/PDE5A/VSIG4/VCAM1/MNDA/LILRB4/SPN/PDCD1LG2/FCGR3A	23
BP	GO:0030098	lymphocyte differentiation	33/583	432/18888	1.80388842554452e-06	7.3300312368761e-05	5.409839478632e-05	CD4/PTPRC/CD86/ITGA4/LEPR/TNFSF4/CCR2/INHBA/NCKAP1L/INHA/FGL2/LILRB2/PRR7/NOTCH2/IL2RA/DOCK2/DOCK11/ZEB1/ITGB1/MERTK/KIT/SLAMF8/VCAM1/NLRP3/CLEC4E/IL7R/THEMIS/ADGRG3/LILRB4/SPN/NTRK1/HLA-DOA/NFAM1	33
BP	GO:1903557	positive regulation of tumor necrosis factor superfamily cytokine production	15/583	113/18888	2.04153559428577e-06	8.21669468709683e-05	6.0642305422243e-05	CD84/PTPRC/CD86/CCR2/AKAP12/HAVCR2/TLR4/THBS1/FCGR2A/CYBB/CLEC7A/TLR1/LRRK2/SPN/FCGR3A	15
BP	GO:0090092	regulation of transmembrane receptor protein serine/threonine kinase signaling pathway	27/583	317/18888	2.0937667918749e-06	8.34741364383331e-05	6.16070606189207e-05	LTBP1/CHRDL2/FGF10/TGFB2/CHRDL1/AMH/SFRP4/ASPN/LOX/TGFB3/INHBA/LRP1/NOTCH2/SULF1/THBS1/CILP/MYOCD/ZEB1/GDF6/FBN1/RBPMS2/GREM1/HTRA4/ZEB2/GREM2/RGMA/MIR210	27
BP	GO:0051347	positive regulation of transferase activity	30/583	376/18888	2.21423035776019e-06	8.6790072404318e-05	6.40543464104402e-05	CD4/IGF1/LCP2/FERMT2/PTPRC/CASS4/TGFB2/RASSF2/PIK3CG/CD86/EREG/CHI3L1/PDGFRA/TLR4/THBS1/FGF2/PIK3R5/PDGFC/MERTK/ANGPT1/KIT/DDR2/GREM1/ROBO1/CSF1R/ROR1/LRRK2/RELN/NTRK1/ITGB3	30
BP	GO:0001667	ameboidal-type cell migration	36/583	498/18888	2.21801415515058e-06	8.6790072404318e-05	6.40543464104402e-05	DCN/SNAI2/ADGRA2/FGF10/PTGS2/SEMA3C/FAP/TNS1/TGFB2/ARHGAP5/SRPX2/PIK3CG/ITGA4/FN1/AKAP12/THBS1/CYP1B1/FGF2/FGF7/CDH13/SLIT2/DAAM2/ITGB1/EDNRA/GJA1/SEMA3D/ANGPT1/GDF6/KIT/DDR2/GREM1/ZEB2/ROBO1/MIR210/APELA/ITGB3	36
BP	GO:0048738	cardiac muscle tissue development	23/583	248/18888	2.8784996690862e-06	0.000111601280748241	8.23659538339199e-05	IGF1/COL11A1/KCNK2/TGFB2/SOX6/ALDH1A2/MYH11/NOTCH2/PDGFRA/FGF2/MYOCD/ITGB1/EDNRA/GJA1/GREM1/ZFPM2/SGCD/HEG1/TCAP/WT1/PRKG1/COL14A1/PLN	23
BP	GO:0071622	regulation of granulocyte chemotaxis	10/583	51/18888	2.96761248613657e-06	0.000113521532155661	8.37831717879849e-05	THBS4/NCKAP1L/THBS1/SLIT2/JAM3/C3AR1/CMKLR1/CXCR2/CSF1R/C5AR1	10
BP	GO:0008585	female gonad development	14/583	102/18888	2.98175344753392e-06	0.000113521532155661	8.37831717879849e-05	MMP2/AMH/RETN/INHBA/INHA/EREG/PDGFRA/BMPR1B/SLIT2/KIT/ZFPM2/NRIP1/SLIT3/WT1	14
BP	GO:1903131	mononuclear cell differentiation	35/583	484/18888	3.04734491991192e-06	0.000114982853853105	8.48616823092013e-05	CD4/PTPRC/CD86/ITGA4/LEPR/TNFSF4/CCR2/INHBA/NCKAP1L/INHA/FGL2/LILRB2/PRR7/NOTCH2/IL2RA/DOCK2/DOCK11/ZEB1/ITGB1/MERTK/KIT/SLAMF8/VCAM1/NLRP3/DCSTAMP/CLEC4E/IL7R/THEMIS/CSF1R/ADGRG3/LILRB4/SPN/NTRK1/HLA-DOA/NFAM1	35
BP	GO:0032623	interleukin-2 production	11/583	63/18888	3.16477768100556e-06	0.000117318863859031	8.65857457878067e-05	CD4/NR1H4/NAV3/PTPRC/CD86/GBP1/CCR2/HAVCR2/VSIG4/CLEC7A/LILRB4	11
BP	GO:0032663	regulation of interleukin-2 production	11/583	63/18888	3.16477768100556e-06	0.000117318863859031	8.65857457878067e-05	CD4/NR1H4/NAV3/PTPRC/CD86/GBP1/CCR2/HAVCR2/VSIG4/CLEC7A/LILRB4	11
BP	GO:0035590	purinergic nucleotide receptor signaling pathway	8/583	31/18888	3.30656871246968e-06	0.000121509211990408	8.96783807327018e-05	P2RX7/P2RY12/P2RY1/GPR34/P2RY14/GPR171/P2RY13/ADORA3	8
BP	GO:0018108	peptidyl-tyrosine phosphorylation	24/583	269/18888	3.46265915761524e-06	0.000126148255173121	9.3102169546406e-05	CD4/IGF1/HGF/EPHA3/FGF10/PTPRC/CASS4/THBS4/EFEMP1/TNFSF18/PDGFRA/EPHA7/FGF7/PDGFC/ANGPT1/SAMSN1/KIT/DDR2/GREM1/CSF1R/LILRB4/RELN/NTRK1/ITGB3	24
BP	GO:0048608	reproductive structure development	26/583	307/18888	3.5825131632904e-06	0.000129399150667224	9.55014530169092e-05	TNC/FGF10/MMP2/TGFB2/AMH/RETN/INHBA/INHA/EREG/PDGFRA/SULF1/CYP1B1/BMPR1B/MYOCD/SLIT2/GJA1/MERTK/KIT/AR/ZFPM2/ALOX15B/NRIP1/SLIT3/WT1/FLNA/NTRK1	26
BP	GO:0032642	regulation of chemokine production	14/583	104/18888	3.76829977232961e-06	0.000134956227439533	9.9602785240077e-05	NR1H4/SNAI2/CD84/IL1RL1/TNFSF4/CXCL6/POSTN/HAVCR2/TLR4/CLEC7A/ALOX15B/CSF1R/LILRB4/TLR7	14
BP	GO:0018212	peptidyl-tyrosine modification	24/583	271/18888	3.93664237152025e-06	0.000139800425731467	0.000103177986261075	CD4/IGF1/HGF/EPHA3/FGF10/PTPRC/CASS4/THBS4/EFEMP1/TNFSF18/PDGFRA/EPHA7/FGF7/PDGFC/ANGPT1/SAMSN1/KIT/DDR2/GREM1/CSF1R/LILRB4/RELN/NTRK1/ITGB3	24
BP	GO:1902105	regulation of leukocyte differentiation	27/583	328/18888	3.98379198397881e-06	0.00014029587436912	0.00010354364603973	CD4/PTPRC/RASSF2/QKI/CD86/TNFSF4/CCR2/INHBA/NCKAP1L/INHA/FGL2/LILRB2/NOTCH2/IL2RA/TLR4/ZEB1/SLAMF8/C1QC/NLRP3/CCR1/DCSTAMP/FBN1/IL7R/LILRB4/MITF/HLA-DOA/NFAM1	27
BP	GO:0072001	renal system development	27/583	329/18888	4.21667110892495e-06	0.000147269852118321	0.000108690704617178	FGF10/TGFB2/NID1/PKD2/BICC1/ALDH1A2/DDC/NOTCH2/PDGFRA/EPHA7/SULF1/FGF2/MYOCD/SLIT2/EDNRA/ANGPT1/GDF6/FBN1/DCHS1/GREM1/PKHD1/PYGO1/CXCR2/WT1/COL4A1/LRRK2/ITGB3	27
BP	GO:0030100	regulation of endocytosis	25/583	291/18888	4.27395612538244e-06	0.000148047037589067	0.000109264296803349	SELE/EPHA3/PTPRC/FCN1/SIRPB1/SERPINE1/SFRP4/NCKAP1L/LRP1/DOCK2/ITGAV/CDH13/FCGR2A/MERTK/ANGPT1/GREM1/RAB31/RSPO1/FPR2/CLEC7A/CD300LF/LRRK2/CD177/APELA/ITGB3	25
BP	GO:1905330	regulation of morphogenesis of an epithelium	11/583	65/18888	4.3503556712253e-06	0.000149468317614619	0.000110313255060681	SNAI2/HGF/FGF10/SULF1/FGF2/FGF7/ADAMTS12/GJA1/GREM1/AR/CXCL10	11
BP	GO:0061458	reproductive system development	26/583	311/18888	4.5350743362195e-06	0.000154558259232771	0.000114069823923755	TNC/FGF10/MMP2/TGFB2/AMH/RETN/INHBA/INHA/EREG/PDGFRA/SULF1/CYP1B1/BMPR1B/MYOCD/SLIT2/GJA1/MERTK/KIT/AR/ZFPM2/ALOX15B/NRIP1/SLIT3/WT1/FLNA/NTRK1	26
BP	GO:0046545	development of primary female sexual characteristics	14/583	106/18888	4.73427472707505e-06	0.000160056359972953	0.000118127629611144	MMP2/AMH/RETN/INHBA/INHA/EREG/PDGFRA/BMPR1B/SLIT2/KIT/ZFPM2/NRIP1/SLIT3/WT1	14
BP	GO:1904645	response to amyloid-beta	10/583	54/18888	5.11421374713283e-06	0.000171529105518916	0.000126594948477482	IGF1/MMP2/ITGA4/LRP1/TLR4/MMP13/MMP3/GJA1/VCAM1/FPR2	10
BP	GO:0010810	regulation of cell-substrate adhesion	21/583	221/18888	5.29165143484657e-06	0.000176082826485525	0.00012995576627808	EPHA3/FERMT2/CASS4/CCDC80/SERPINE1/ECM2/FN1/NID1/GBP1/POSTN/TLN1/THBS1/CDH13/COL8A1/SPOCK1/ABI3BP/GREM1/PKHD1/NDNF/FLNA/ITGB3	21
BP	GO:0002690	positive regulation of leukocyte chemotaxis	13/583	93/18888	5.45876009693219e-06	0.000180224376325277	0.000133012386243504	SERPINE1/THBS4/CCR2/NCKAP1L/THBS1/CCR1/CXCL10/FPR2/C3AR1/CMKLR1/CXCR2/CSF1R/C5AR1	13
BP	GO:0006956	complement activation	11/583	67/18888	5.90691186531968e-06	0.000193508601107294	0.000142816645099488	CFH/C6/FCN1/C7/MASP1/VSIG4/C1QC/SVEP1/C1QB/C8G/IGHM	11
BP	GO:0006936	muscle contraction	28/583	355/18888	5.99096058327478e-06	0.00019475230326861	0.000143734544196301	CD38/MYLK/PTGS2/SMPX/PIK3CG/CASQ2/CALD1/DOCK4/CNN1/MYH11/SCN7A/SULF1/PDE5A/MYOCD/STAC/SCN2B/EDNRA/GJA1/KIT/LMOD1/GUCY1A1/SGCD/TCAP/F2R/SYNM/PRKG1/FLNA/PLN	28
BP	GO:0048251	elastic fiber assembly	5/583	10/18888	6.10304667201618e-06	0.00019688149035069	0.000145305964557525	LOX/MYH11/TNXB/COL3A1/THSD4	5
BP	GO:0060485	mesenchyme development	27/583	336/18888	6.22926878254174e-06	0.000199430983901677	0.000147187586943151	IGF1/SNAI2/HGF/EPHA3/FGF10/FERMT2/SEMA3C/TGFB2/FAM83D/AMH/QKI/FN1/PKD2/TGFB3/ALDH1A2/EDNRA/SEMA3D/ADAMTS5/ACTG2/DCHS1/GREM1/TNXB/ROBO1/ZFPM2/BNC2/WT1/FLNA	27
BP	GO:0001763	morphogenesis of a branching structure	20/583	206/18888	6.39323454753101e-06	0.000202012727484736	0.000149093011068641	SNAI2/HGF/TNC/FGF10/SEMA3C/PKD2/EPHA7/SULF1/FGF2/FGF7/SLIT2/EDNRA/DCHS1/GREM1/AR/CLIC4/PKHD1/WT1/COL4A1/LRRK2	20
BP	GO:0007178	transmembrane receptor protein serine/threonine kinase signaling pathway	31/583	417/18888	6.43914317468082e-06	0.000202012727484736	0.000149093011068641	LTBP1/CHRDL2/FGF10/FERMT2/TGFB2/CHRDL1/AMH/SFRP4/ASPN/LOX/LTBP2/TGFB3/INHBA/LRP1/NOTCH2/SULF1/THBS1/CILP/BMPR1B/MYOCD/ZEB1/GDF6/FBN1/RBPMS2/GREM1/COL3A1/HTRA4/ZEB2/GREM2/RGMA/MIR210	31
BP	GO:0032689	negative regulation of type II interferon production	9/583	44/18888	6.45524938983192e-06	0.000202012727484736	0.000149093011068641	NR1H4/IL1RL1/TNFSF4/INHBA/INHA/HAVCR2/TLR4/LILRB4/PDCD1LG2	9
BP	GO:0150063	visual system development	30/583	397/18888	6.57881286601117e-06	0.000202012727484736	0.000149093011068641	CDON/FGF10/CRYBG3/TGFB2/CHRDL1/EFEMP1/INHBA/ALDH1A2/NOTCH2/PDGFRA/CYP1B1/FGF2/BMPR1B/COL8A1/ZEB1/GJA1/MERTK/FBN1/P2RY12/CLIC4/ITGAM/SH3PXD2B/MEIS3P1/MAB21L2/ALDH1A3/WT1/MITF/COL4A1/COL5A2/TENM3	30
BP	GO:0003012	muscle system process	33/583	459/18888	6.59591100816999e-06	0.000202012727484736	0.000149093011068641	CD38/IGF1/MYLK/PTGS2/SMPX/PIK3CG/IGFBP5/CASQ2/CALD1/DOCK4/CNN1/MYH11/SCN7A/SULF1/PDE5A/MYOCD/STAC/SCN2B/EDNRA/GJA1/FBXO32/KIT/LMOD1/GUCY1A1/P2RY1/SGCD/TCAP/F2R/SYNM/PRKG1/COL14A1/FLNA/PLN	33
BP	GO:0032760	positive regulation of tumor necrosis factor production	14/583	109/18888	6.59672418194359e-06	0.000202012727484736	0.000149093011068641	CD84/PTPRC/CCR2/AKAP12/HAVCR2/TLR4/THBS1/FCGR2A/CYBB/CLEC7A/TLR1/LRRK2/SPN/FCGR3A	14
BP	GO:0010863	positive regulation of phospholipase C activity	8/583	34/18888	7.01320591334599e-06	0.000213221641653239	0.00015736561242896	SELE/CD86/PDGFRA/EDNRA/KIT/AVPR1A/RASGRP4/C5AR1	8
BP	GO:0007159	leukocyte cell-cell adhesion	31/583	419/18888	7.08937548127337e-06	0.000213997862741866	0.000157938492864759	SELE/CD4/IGF1/PTPRC/SIRPB1/NFAT5/CD86/ITGA4/TNFSF4/CCR2/LAX1/NCKAP1L/FGL2/LILRB2/IDO1/IL2RA/HAVCR2/GPNMB/PDE5A/ITGB1/VSIG4/VCAM1/NLRP3/IL7R/OLR1/LILRB4/HLA-DQA1/SPN/PDCD1LG2/HLA-DOA/CD177	31
BP	GO:1903522	regulation of blood circulation	23/583	262/18888	7.21361113657265e-06	0.000216203692646497	0.000159566478519334	CD38/CELF2/PTGS2/MMP2/TGFB2/PIK3CG/ITGA4/CASQ2/DOCK4/PDE5A/ITGA9/CORIN/SCN2B/ITGB1/EDNRA/GJA1/SVEP1/AVPR1A/F2R/FLNA/PLN/APELA/ADORA3	23
BP	GO:0002696	positive regulation of leukocyte activation	28/583	362/18888	8.64443476700932e-06	0.000257263248770292	0.000189869979352473	CD38/CD4/IGF1/FGF10/PTPRC/SIRPB1/HAVCR1/CD86/IL1RL1/TNFSF4/CCR2/NCKAP1L/LILRB2/IL2RA/HAVCR2/TLR4/THBS1/VCAM1/NLRP3/IL7R/CLEC7A/LILRB4/LRRK2/HLA-DQA1/SPN/PDCD1LG2/FCGR3A/HLA-DOA	28
BP	GO:0048880	sensory system development	30/583	403/18888	8.82799312984222e-06	0.00026088880396303	0.000192545775809514	CDON/FGF10/CRYBG3/TGFB2/CHRDL1/EFEMP1/INHBA/ALDH1A2/NOTCH2/PDGFRA/CYP1B1/FGF2/BMPR1B/COL8A1/ZEB1/GJA1/MERTK/FBN1/P2RY12/CLIC4/ITGAM/SH3PXD2B/MEIS3P1/MAB21L2/ALDH1A3/WT1/MITF/COL4A1/COL5A2/TENM3	30
BP	GO:1903706	regulation of hemopoiesis	31/583	424/18888	8.98715434665614e-06	0.000262898494332148	0.000194029003090182	CD4/SNAI2/PTPRC/RASSF2/QKI/LOX/CD86/TNFSF4/CSF3R/CCR2/INHBA/NCKAP1L/INHA/FGL2/LILRB2/NOTCH2/IL2RA/TLR4/ZEB1/SLAMF8/C1QC/NLRP3/CCR1/DCSTAMP/FBN1/IL7R/GPR171/LILRB4/MITF/HLA-DOA/NFAM1	31
BP	GO:0050671	positive regulation of lymphocyte proliferation	16/583	143/18888	9.02041686657868e-06	0.000262898494332148	0.000194029003090182	CD38/IGF1/FGF10/PTPRC/CD86/TNFSF4/CCR2/NCKAP1L/LILRB2/IL2RA/HAVCR2/TLR4/VCAM1/SPN/PDCD1LG2/FCGR3A	16
BP	GO:1902622	regulation of neutrophil migration	9/583	46/18888	9.49521358180741e-06	0.000274840908196699	0.000202842954887493	THBS4/IL1R1/NCKAP1L/SLIT2/SLAMF8/JAM3/C3AR1/CXCR2/C5AR1	9
BP	GO:0070664	negative regulation of leukocyte proliferation	13/583	98/18888	9.81766976189411e-06	0.000282241308937173	0.000208304729713514	CD86/LILRB2/IDO1/IL2RA/HAVCR2/GPNMB/PDE5A/VSIG4/MNDA/GREM1/LILRB4/SPN/PDCD1LG2	13
BP	GO:0002697	regulation of immune effector process	29/583	385/18888	9.94822608307919e-06	0.000284062185318194	0.000209648605150524	CFH/CD84/PTPRC/FCN1/P2RX7/TGFB2/CD86/IL1R1/TNFSF4/TGFB3/CCR2/NCKAP1L/CXCL6/FGL2/HAVCR2/TLR4/ANGPT1/VSIG4/KIT/SLAMF8/NLRP3/SVEP1/IL7R/ITGAM/CLEC7A/LILRB4/TLR7/SPN/CD177	29
BP	GO:0051209	release of sequestered calcium ion into cytosol	15/583	129/18888	1.0716738040553e-05	0.00030395258361998	0.000224328469192218	PTPRC/P2RX7/CASQ2/PKD2/ITPR2/FGF2/CXCL9/CCR5/CXCL10/CXCL11/XCR1/F2R/FLNA/PLN/ITGB3	15
BP	GO:1900274	regulation of phospholipase C activity	8/583	36/18888	1.1069633619356e-05	0.00031186847783599	0.000230170697643171	SELE/CD86/PDGFRA/EDNRA/KIT/AVPR1A/RASGRP4/C5AR1	8
BP	GO:0141091	transforming growth factor beta receptor superfamily signaling pathway	29/583	388/18888	1.15255617023334e-05	0.000322563071218946	0.000238063710867995	LTBP1/CHRDL2/FGF10/FERMT2/TGFB2/CHRDL1/SFRP4/ASPN/LOX/LTBP2/TGFB3/INHBA/NOTCH2/SULF1/THBS1/CILP/BMPR1B/MYOCD/ZEB1/GDF6/FBN1/RBPMS2/GREM1/COL3A1/HTRA4/ZEB2/GREM2/RGMA/MIR210	29
BP	GO:0032946	positive regulation of mononuclear cell proliferation	16/583	146/18888	1.17640686434298e-05	0.000325269888780934	0.00024006144430665	CD38/IGF1/FGF10/PTPRC/CD86/TNFSF4/CCR2/NCKAP1L/LILRB2/IL2RA/HAVCR2/TLR4/VCAM1/SPN/PDCD1LG2/FCGR3A	16
BP	GO:0051283	negative regulation of sequestering of calcium ion	15/583	130/18888	1.17762169861531e-05	0.000325269888780934	0.00024006144430665	PTPRC/P2RX7/CASQ2/PKD2/ITPR2/FGF2/CXCL9/CCR5/CXCL10/CXCL11/XCR1/F2R/FLNA/PLN/ITGB3	15
BP	GO:0050766	positive regulation of phagocytosis	11/583	72/18888	1.20846601487981e-05	0.000331621907719615	0.000244749473826991	PTPRC/FCN1/SIRPB1/NCKAP1L/DOCK2/FCGR2A/MERTK/RAB31/FPR2/CLEC7A/CD300LF	11
BP	GO:0035265	organ growth	18/583	180/18888	1.22699947949009e-05	0.000334535470988716	0.000246899793394168	IGF1/FGF10/EVC/KCNK2/TGFB2/LEPR/MMP13/FGF2/FGF7/WWC2/DDR2/AR/ZFPM2/BNC2/HEG1/WT1/PRKG1/COL14A1	18
BP	GO:0007411	axon guidance	21/583	234/18888	1.28075144815198e-05	0.000344742396171355	0.000254432889096502	ANOS1/EPHA3/SEMA3C/FLRT3/CHL1/NOTCH2/EPHA7/BMPR1B/EFNA3/BOC/SLIT2/EDNRA/SEMA3D/NEXN/ROBO1/CSF1R/SLIT3/FLRT2/RELN/LAMA2/NTRK1	21
BP	GO:0097485	neuron projection guidance	21/583	234/18888	1.28075144815198e-05	0.000344742396171355	0.000254432889096502	ANOS1/EPHA3/SEMA3C/FLRT3/CHL1/NOTCH2/EPHA7/BMPR1B/EFNA3/BOC/SLIT2/EDNRA/SEMA3D/NEXN/ROBO1/CSF1R/SLIT3/FLRT2/RELN/LAMA2/NTRK1	21
BP	GO:0042742	defense response to bacterium	26/583	330/18888	1.30675361418012e-05	0.000349515238830708	0.000257955426969733	CD4/NR1H4/P2RX7/NLRC4/SERPINE1/GBP1/TREM1/CXCL6/BPIFA2/JCHAIN/NOTCH2/HAVCR2/TLR4/GBP5/ADAMTS5/COLEC12/SLAMF8/GBP4/CLEC4E/IL7R/FPR2/C5AR1/SPN/MPEG1/IGHM/IGKV3-20	26
BP	GO:0042129	regulation of T cell proliferation	18/583	181/18888	1.32418556283747e-05	0.000351950200537809	0.000259752520535414	IGF1/PTPRC/CD86/TNFSF4/TNFSF18/CCR2/NCKAP1L/LILRB2/IDO1/IL2RA/HAVCR2/GPNMB/PDE5A/VSIG4/VCAM1/LILRB4/SPN/PDCD1LG2	18
BP	GO:0042130	negative regulation of T cell proliferation	11/583	73/18888	1.38377606882737e-05	0.000365489854179028	0.000269745295522071	CD86/LILRB2/IDO1/IL2RA/HAVCR2/GPNMB/PDE5A/VSIG4/LILRB4/SPN/PDCD1LG2	11
BP	GO:0051282	regulation of sequestering of calcium ion	15/583	132/18888	1.41777394596264e-05	0.000372143645691809	0.000274656044582367	PTPRC/P2RX7/CASQ2/PKD2/ITPR2/FGF2/CXCL9/CCR5/CXCL10/CXCL11/XCR1/F2R/FLNA/PLN/ITGB3	15
BP	GO:0035051	cardiocyte differentiation	17/583	165/18888	1.43974795056335e-05	0.000375578693770414	0.000277191239604886	IGF1/SEMA3C/TGFB2/SOX6/INHBA/MYH11/PDGFRA/MYOCD/ITGB1/EDNRA/VCAM1/GREM1/SGCD/TCAP/WT1/PRKG1/COL14A1	17
BP	GO:0002820	negative regulation of adaptive immune response	10/583	61/18888	1.58751034669746e-05	0.000411583970867697	0.000303764491912468	PTPRC/IL1RL1/TNFSF4/NCKAP1L/HAVCR2/SAMSN1/SVEP1/IL7R/LILRB4/SPN	10
BP	GO:0033628	regulation of cell adhesion mediated by integrin	9/583	49/18888	1.63059572521447e-05	0.000420176678948559	0.000310106234519287	SNAI2/TGFB2/PIK3CG/SERPINE1/NCKAP1L/CYP1B1/JAM3/P2RY12/ITGB3	9
BP	GO:0071711	basement membrane organization	8/583	38/18888	1.69427535618763e-05	0.000433852071588735	0.000320199190006083	NID2/NID1/HMCN1/ITGB1/COL3A1/FLRT2/COL4A1/LAMA2	8
BP	GO:0060537	muscle tissue development	31/583	438/18888	1.70419886142286e-05	0.000433852071588735	0.000320199190006083	IGF1/COL11A1/CDON/MYLK/SEMA3C/KCNK2/TGFB2/SOX6/LOX/IGFBP5/PKD2/ALDH1A2/MYH11/NOTCH2/PDGFRA/FGF2/MYOCD/ITGB1/EDNRA/GJA1/PGM5/GREM1/COL3A1/ZFPM2/SGCD/HEG1/TCAP/WT1/PRKG1/COL14A1/PLN	31
BP	GO:0032703	negative regulation of interleukin-2 production	7/583	28/18888	1.73290073755719e-05	0.000438517276462078	0.000323642287134066	NR1H4/NAV3/PTPRC/GBP1/HAVCR2/VSIG4/LILRB4	7
BP	GO:0006959	humoral immune response	22/583	258/18888	1.7914293101868e-05	0.000448097464999496	0.000330712827557104	CFH/C6/PTPRC/FCN1/C7/CCR2/TREM1/CXCL6/MASP1/JCHAIN/NOTCH2/CXCL9/VSIG4/C1QC/SVEP1/CXCL10/CXCL11/C1QB/C8G/CCL13/IGHM/IGKV3-20	22
BP	GO:0045123	cellular extravasation	11/583	75/18888	1.8015502810603e-05	0.000448097464999496	0.000330712827557104	SELE/PIK3CG/ITGA4/IL1R1/CCR2/LYVE1/ITGB1/VCAM1/JAM3/SPN/CD177	11
BP	GO:0050672	negative regulation of lymphocyte proliferation	12/583	89/18888	1.81673931453661e-05	0.000448097464999496	0.000330712827557104	CD86/LILRB2/IDO1/IL2RA/HAVCR2/GPNMB/PDE5A/VSIG4/MNDA/LILRB4/SPN/PDCD1LG2	12
BP	GO:0007156	homophilic cell adhesion via plasma membrane adhesion molecules	17/583	168/18888	1.82427908051644e-05	0.000448097464999496	0.000330712827557104	CD84/CDH11/CDH13/HMCN1/ITGB1/NEXN/DCHS1/PCDH7/ROBO1/PCDH18/FAT4/TENM3/PCDHGC3/PCDHGA12/PCDHGA10/PCDHGB7/PCDHGA9	17
BP	GO:0032609	type II interferon production	14/583	119/18888	1.83437911606514e-05	0.000448097464999496	0.000330712827557104	NR1H4/TLR8/IL1R1/IL1RL1/TNFSF4/CCR2/INHBA/INHA/HAVCR2/TLR4/CLEC7A/LILRB4/TLR7/PDCD1LG2	14
BP	GO:0032649	regulation of type II interferon production	14/583	119/18888	1.83437911606514e-05	0.000448097464999496	0.000330712827557104	NR1H4/TLR8/IL1R1/IL1RL1/TNFSF4/CCR2/INHBA/INHA/HAVCR2/TLR4/CLEC7A/LILRB4/TLR7/PDCD1LG2	14
BP	GO:0006898	receptor-mediated endocytosis	22/583	259/18888	1.90237882197994e-05	0.000462037523085473	0.000341001116123809	SELE/MSR1/CALCRL/SIGLEC1/SERPINE1/SFRP4/ITGA4/LRP1/LYVE1/ITGAV/HSPG2/ITGB1/ANGPT1/GREM1/RAB31/RSPO1/ITGAM/CXCR2/LILRB4/APELA/ITGB3/MRC1	22
BP	GO:0014911	positive regulation of smooth muscle cell migration	9/583	50/18888	1.93468841947966e-05	0.000467199614898344	0.000344810934551472	IGF1/CCN4/IGFBP5/DOCK4/POSTN/TLR4/CYP1B1/DDR2/ITGB3	9
BP	GO:0098742	cell-cell adhesion via plasma-membrane adhesion molecules	23/583	279/18888	2.00065342070573e-05	0.000480384167949001	0.00035454163191095	SELE/CD84/TGFB2/FLRT3/CDH11/CDH13/HMCN1/ITGB1/NEXN/VCAM1/DCHS1/PCDH7/ROBO1/ITGAM/PCDH18/FAT4/CD177/TENM3/PCDHGC3/PCDHGA12/PCDHGA10/PCDHGB7/PCDHGA9	23
BP	GO:0051208	sequestering of calcium ion	15/583	136/18888	2.0316937819342e-05	0.000483942838458331	0.00035716806494932	PTPRC/P2RX7/CASQ2/PKD2/ITPR2/FGF2/CXCL9/CCR5/CXCL10/CXCL11/XCR1/F2R/FLNA/PLN/ITGB3	15
BP	GO:0032945	negative regulation of mononuclear cell proliferation	12/583	90/18888	2.03837731295748e-05	0.000483942838458331	0.00035716806494932	CD86/LILRB2/IDO1/IL2RA/HAVCR2/GPNMB/PDE5A/VSIG4/MNDA/LILRB4/SPN/PDCD1LG2	12
BP	GO:0045766	positive regulation of angiogenesis	18/583	187/18888	2.06619023708718e-05	0.000487805583348068	0.000360018916347505	HSPB6/SERPINE1/PTGIS/CHI3L1/THBS1/CYP1B1/FGF2/VASH2/ADAM12/ITGB1/CYBB/GREM1/C3AR1/CXCR2/C5AR1/MIR210/APELA/ITGB3	18
BP	GO:0001822	kidney development	25/583	319/18888	2.0891592007349e-05	0.000490488154572538	0.000361998755074708	FGF10/TGFB2/NID1/PKD2/BICC1/ALDH1A2/DDC/NOTCH2/PDGFRA/EPHA7/SULF1/FGF2/SLIT2/EDNRA/ANGPT1/GDF6/FBN1/DCHS1/GREM1/PKHD1/PYGO1/CXCR2/WT1/LRRK2/ITGB3	25
BP	GO:0002768	immune response-regulating cell surface receptor signaling pathway	27/583	360/18888	2.16319638941974e-05	0.000505064527165072	0.000372756667743569	CD38/LCP2/PTPRC/FYB1/FCN1/GBP1/LAX1/NCKAP1L/LILRB2/TLR4/KIT/MNDA/CLEC4E/ITGAM/FPR2/FPR1/C3AR1/CLEC7A/THEMIS/TLR1/CMKLR1/LILRB4/FPR3/C5AR1/FCGR3A/IGHM/NFAM1	27
BP	GO:0035987	endodermal cell differentiation	9/583	51/18888	2.28567281323666e-05	0.000530728203776819	0.000391697428896484	COL11A1/MMP2/COL12A1/ITGA4/FN1/INHBA/ITGAV/COL8A1/COL5A2	9
BP	GO:1903037	regulation of leukocyte cell-cell adhesion	28/583	382/18888	2.31929254660635e-05	0.000535591819779149	0.000395286960920023	SELE/CD4/IGF1/PTPRC/SIRPB1/NFAT5/CD86/ITGA4/TNFSF4/CCR2/LAX1/NCKAP1L/FGL2/LILRB2/IDO1/IL2RA/HAVCR2/GPNMB/PDE5A/VSIG4/VCAM1/NLRP3/IL7R/LILRB4/HLA-DQA1/SPN/PDCD1LG2/HLA-DOA	28
BP	GO:0061138	morphogenesis of a branching epithelium	18/583	189/18888	2.38554673122763e-05	0.000547897852509129	0.000404369277152601	SNAI2/HGF/TNC/FGF10/SEMA3C/PKD2/SULF1/FGF2/FGF7/SLIT2/EDNRA/DCHS1/GREM1/AR/CLIC4/PKHD1/WT1/COL4A1	18
BP	GO:0090130	tissue migration	28/583	383/18888	2.4311654346028e-05	0.000553808471265445	0.000408731536692533	DCN/SNAI2/ADGRA2/FGF10/PTGS2/FAP/TGFB2/ARHGAP5/SRPX2/PIK3CG/THBS1/CYP1B1/FGF2/FGF7/CDH13/SLIT2/DAAM2/ITGB1/ANGPT1/GDF6/KIT/ACTG2/GREM1/ZEB2/ROBO1/MIR210/APELA/ITGB3	28
BP	GO:0002367	cytokine production involved in immune response	14/583	122/18888	2.43749114186873e-05	0.000553808471265445	0.000408731536692533	P2RX7/TGFB2/IL1R1/TNFSF4/TGFB3/CCR2/TREM1/TLR4/ANGPT1/KIT/NLRP3/CLEC7A/LILRB4/TLR7	14
BP	GO:1904018	positive regulation of vasculature development	18/583	190/18888	2.56115711130462e-05	0.000577562198932936	0.000426262683497718	HSPB6/SERPINE1/PTGIS/CHI3L1/THBS1/CYP1B1/FGF2/VASH2/ADAM12/ITGB1/CYBB/GREM1/C3AR1/CXCR2/C5AR1/MIR210/APELA/ITGB3	18
BP	GO:0032963	collagen metabolic process	13/583	107/18888	2.5693727732937e-05	0.000577562198932936	0.000426262683497718	FAP/MMP2/P2RX7/TGFB3/INHBA/MMP13/MMP3/ITGB1/MMP16/ADAMTS3/DDR2/TNXB/F2R	13
BP	GO:0010517	regulation of phospholipase activity	9/583	52/18888	2.68927165216497e-05	0.000601315449843871	0.000443793478438586	SELE/CD86/LRP1/PDGFRA/EDNRA/KIT/AVPR1A/RASGRP4/C5AR1	9
BP	GO:0090303	positive regulation of wound healing	10/583	65/18888	2.82134397880427e-05	0.000627434900309022	0.000463070617883187	MYLK/FERMT2/PLAT/CCN4/SERPINE1/THBS1/ITGB1/DDR2/CLEC7A/F2R	10
BP	GO:0006939	smooth muscle contraction	13/583	108/18888	2.84003948912843e-05	0.000627434900309022	0.000463070617883187	CD38/MYLK/PTGS2/DOCK4/CNN1/MYH11/SULF1/MYOCD/EDNRA/KIT/GUCY1A1/F2R/PRKG1	13
BP	GO:1904705	regulation of vascular associated smooth muscle cell proliferation	12/583	93/18888	2.85062709085026e-05	0.000627434900309022	0.000463070617883187	IGF1/CALCRL/MMP2/IGFBP5/TGFB3/CNN1/FGF2/MYOCD/GJA1/DDR2/PRKG1/MIR339	12
BP	GO:0032330	regulation of chondrocyte differentiation	9/583	53/18888	3.15171680532728e-05	0.000690111669394461	0.000509328437097614	SNAI2/CCN4/TRPS1/SOX6/EFEMP1/BMPR1B/ADAMTS12/GDF6/GREM1	9
BP	GO:0022612	gland morphogenesis	14/583	125/18888	3.20844325633694e-05	0.00069891140212783	0.000515822971705174	SNAI2/HGF/TNC/FGF10/SEMA3C/MMP2/TGFB2/IGFBP5/TGFB3/NOTCH2/SULF1/FGF7/AR/CSF1R	14
BP	GO:1903036	positive regulation of response to wounding	11/583	80/18888	3.35303533685273e-05	0.00072666294018152	0.000536304653338442	MYLK/FERMT2/PLAT/CCN4/SERPINE1/THBS1/ITGB1/DDR2/CLEC7A/F2R/FLNA	11
BP	GO:0042116	macrophage activation	13/583	110/18888	3.45701165658169e-05	0.000745374043913992	0.000550114153515121	CD84/PTPRC/IL1RL1/CD93/HAVCR2/TLR4/THBS1/VSIG4/ITGAM/TLR1/LRRK2/C5AR1/FCGR3A	13
BP	GO:1990874	vascular associated smooth muscle cell proliferation	12/583	95/18888	3.53678400183067e-05	0.00075870300465667	0.000559951429197129	IGF1/CALCRL/MMP2/IGFBP5/TGFB3/CNN1/FGF2/MYOCD/GJA1/DDR2/PRKG1/MIR339	12
BP	GO:0045216	cell-cell junction organization	19/583	213/18888	3.56698007972507e-05	0.000761316051359501	0.000561879956205495	NR1H4/SNAI2/FERMT2/TGFB2/MPDZ/TGFB3/TLN1/CDH11/CDH13/GJA1/SVEP1/JAM3/PKHD1/HEG1/F2R/CSF1R/KIRREL1/FLNA/CD177	19
BP	GO:0002757	immune response-activating signaling pathway	33/583	500/18888	3.75267814223514e-05	0.000796925519049532	0.000588161086243994	CD38/NR1H4/LCP2/PTPRC/FYB1/FCN1/NLRC4/TLR8/GBP1/LAX1/NCKAP1L/HAVCR2/TLR4/GBP5/COLEC12/NLRP3/MNDA/CLEC4E/ITGAM/FPR2/FPR1/C3AR1/CLEC7A/THEMIS/TLR1/CMKLR1/CD300LF/LILRB4/FPR3/TLR7/C5AR1/IGHM/NFAM1	33
BP	GO:0001654	eye development	28/583	393/18888	3.85120349007216e-05	0.000813759297452247	0.000600585049530726	CDON/FGF10/CRYBG3/TGFB2/CHRDL1/EFEMP1/INHBA/ALDH1A2/NOTCH2/PDGFRA/CYP1B1/FGF2/BMPR1B/COL8A1/ZEB1/GJA1/MERTK/FBN1/CLIC4/SH3PXD2B/MEIS3P1/MAB21L2/ALDH1A3/WT1/MITF/COL4A1/COL5A2/TENM3	28
BP	GO:0008406	gonad development	20/583	233/18888	3.88535343579486e-05	0.00081689072734672	0.000602896162883486	MMP2/TGFB2/AMH/RETN/INHBA/INHA/EREG/PDGFRA/CYP1B1/BMPR1B/SLIT2/GJA1/KIT/AR/ZFPM2/NRIP1/SLIT3/WT1/FLNA/NTRK1	20
BP	GO:0051146	striated muscle cell differentiation	24/583	313/18888	4.31989775779827e-05	0.000903446576259424	0.000666777643524217	IGF1/CDON/SOX6/IGFBP5/LDB3/FLNC/MYH11/DOCK2/PDGFRA/CXCL9/MYOCD/ADAM12/ITGB1/PGM5/ADAMTS5/LMOD1/AVPR1A/GREM1/CXCL10/SGCD/TCAP/WT1/PRKG1/COL14A1	24
BP	GO:0070482	response to oxygen levels	26/583	354/18888	4.36059074256561e-05	0.000903446576259424	0.000666777643524217	CD38/PTGS2/KCNK2/MMP2/TGFB2/PLAT/TGFB3/INHBA/ITPR2/PTGIS/POSTN/THBS1/MYOCD/HSPG2/EDNRA/GUCY1A2/PLOD2/VCAM1/DDR2/GUCY1A1/CYBB/ZEB2/NDNF/PENK/SLC2A4/MIR210	26
BP	GO:0010518	positive regulation of phospholipase activity	8/583	43/18888	4.38605303308326e-05	0.000903446576259424	0.000666777643524217	SELE/CD86/PDGFRA/EDNRA/KIT/AVPR1A/RASGRP4/C5AR1	8
BP	GO:0061437	renal system vasculature development	7/583	32/18888	4.42530623013963e-05	0.000903446576259424	0.000666777643524217	PKD2/NOTCH2/PDGFRA/EDNRA/ANGPT1/WT1/ITGB3	7
BP	GO:0061440	kidney vasculature development	7/583	32/18888	4.42530623013963e-05	0.000903446576259424	0.000666777643524217	PKD2/NOTCH2/PDGFRA/EDNRA/ANGPT1/WT1/ITGB3	7
BP	GO:1902547	regulation of cellular response to vascular endothelial growth factor stimulus	7/583	32/18888	4.42530623013963e-05	0.000903446576259424	0.000666777643524217	DCN/ADGRA2/ITGB1/ADAMTS12/ADAMTS3/TNXB/ROBO1	7
BP	GO:0050868	negative regulation of T cell activation	14/583	129/18888	4.56460272154409e-05	0.000927404379867565	0.000684459406069593	CD86/TNFSF4/LAX1/FGL2/LILRB2/IDO1/IL2RA/HAVCR2/GPNMB/PDE5A/VSIG4/LILRB4/SPN/PDCD1LG2	14
BP	GO:1901654	response to ketone	19/583	217/18888	4.6033987981775e-05	0.000930811642157804	0.000686974094132456	CD38/TNC/PTPRC/TGFB2/TNFSF4/TGFB3/INHBA/POSTN/THBS1/CYP1B1/SLIT2/FBXO32/CYBB/AVPR1A/AR/ITGAM/FIBIN/PAPPA/SLIT3	19
BP	GO:0019229	regulation of vasoconstriction	10/583	69/18888	4.79831216611301e-05	0.000965603200666362	0.000712651576350519	CD38/PTGS2/MMP2/ITGA4/DOCK4/ITGA9/ITGB1/SVEP1/AVPR1A/F2R	10
BP	GO:0002823	negative regulation of adaptive immune response based on somatic recombination of immune receptors built from immunoglobulin superfamily domains	9/583	56/18888	4.96264480743633e-05	0.000993940140105495	0.000733565306282557	PTPRC/IL1RL1/TNFSF4/NCKAP1L/HAVCR2/SVEP1/IL7R/LILRB4/SPN	9
BP	GO:0090132	epithelium migration	27/583	378/18888	5.05089999449092e-05	0.00100684449890182	0.00074308920971582	DCN/SNAI2/ADGRA2/FGF10/PTGS2/FAP/TGFB2/ARHGAP5/SRPX2/PIK3CG/THBS1/CYP1B1/FGF2/FGF7/CDH13/SLIT2/DAAM2/ITGB1/ANGPT1/GDF6/KIT/GREM1/ZEB2/ROBO1/MIR210/APELA/ITGB3	27
BP	GO:1905521	regulation of macrophage migration	8/583	44/18888	5.21728149843882e-05	0.00103512824471373	0.000763963680744957	CCR2/THBS1/SLAMF8/P2RY12/C3AR1/CMKLR1/CSF1R/C5AR1	8
BP	GO:0045137	development of primary sexual characteristics	20/583	238/18888	5.24422299535803e-05	0.00103561151300855	0.000764320350971266	MMP2/TGFB2/AMH/RETN/INHBA/INHA/EREG/PDGFRA/CYP1B1/BMPR1B/SLIT2/GJA1/KIT/AR/ZFPM2/NRIP1/SLIT3/WT1/FLNA/NTRK1	20
BP	GO:1903039	positive regulation of leukocyte cell-cell adhesion	22/583	277/18888	5.29431477014207e-05	0.00104064066133118	0.000768032052089643	SELE/CD4/IGF1/PTPRC/SIRPB1/NFAT5/CD86/ITGA4/TNFSF4/CCR2/NCKAP1L/LILRB2/IL2RA/HAVCR2/VCAM1/NLRP3/IL7R/LILRB4/HLA-DQA1/SPN/PDCD1LG2/HLA-DOA	22
BP	GO:0045932	negative regulation of muscle contraction	6/583	23/18888	5.43257899268455e-05	0.00105563971277522	0.000779101917690727	PTGS2/PIK3CG/DOCK4/PDE5A/GUCY1A1/PRKG1	6
BP	GO:0002548	monocyte chemotaxis	10/583	70/18888	5.4455621719119e-05	0.00105563971277522	0.000779101917690727	CCL17/SERPINE1/CCR2/SLIT2/SLAMF8/CCR1/GREM1/CXCL10/FPR2/CCL13	10
BP	GO:0050918	positive chemotaxis	10/583	70/18888	5.4455621719119e-05	0.00105563971277522	0.000779101917690727	HGF/FGF10/GPNMB/FGF2/FGF7/CDH13/ANGPT1/CXCL10/FPR2/CCR4	10
BP	GO:0042113	B cell activation	22/583	278/18888	5.58694318132851e-05	0.00107810145590385	0.000795679531183676	CD38/PTPRC/CD86/ITGA4/TNFSF4/LAX1/INHBA/NCKAP1L/INHA/NOTCH2/TLR4/DOCK11/ITGB1/SAMSN1/KIT/SLAMF8/VCAM1/MNDA/IL7R/ADGRG3/NTRK1/NFAM1	22
BP	GO:0050764	regulation of phagocytosis	12/583	100/18888	5.91053029478873e-05	0.00113535913753533	0.000837937859495646	PTPRC/FCN1/SIRPB1/NCKAP1L/DOCK2/ITGAV/FCGR2A/MERTK/RAB31/FPR2/CLEC7A/CD300LF	12
BP	GO:0050863	regulation of T cell activation	27/583	382/18888	6.04288906686254e-05	0.00115553163785344	0.000852825925463859	CD4/IGF1/PTPRC/SIRPB1/CD86/TNFSF4/TNFSF18/CCR2/LAX1/NCKAP1L/FGL2/LILRB2/IDO1/IL2RA/HAVCR2/GPNMB/PDE5A/ZEB1/VSIG4/VCAM1/NLRP3/IL7R/LILRB4/HLA-DQA1/SPN/PDCD1LG2/HLA-DOA	27
BP	GO:0010763	positive regulation of fibroblast migration	5/583	15/18888	6.3955467671562e-05	0.00121745858729739	0.000898530349506108	AKAP12/THBS1/ITGB1/DDR2/ITGB3	5
BP	GO:0007435	salivary gland morphogenesis	7/583	34/18888	6.7042600706511e-05	0.00126483049368623	0.000933492602882482	SNAI2/HGF/FGF10/SEMA3C/TGFB2/TGFB3/FGF7	7
BP	GO:0090022	regulation of neutrophil chemotaxis	7/583	34/18888	6.7042600706511e-05	0.00126483049368623	0.000933492602882482	THBS4/NCKAP1L/SLIT2/JAM3/C3AR1/CXCR2/C5AR1	7
BP	GO:0032722	positive regulation of chemokine production	10/583	72/18888	6.96524433089614e-05	0.00130822766854965	0.000965521354500363	CD84/IL1RL1/TNFSF4/POSTN/HAVCR2/TLR4/CLEC7A/ALOX15B/CSF1R/TLR7	10
BP	GO:0002407	dendritic cell chemotaxis	6/583	24/18888	7.05544864357821e-05	0.00131930645875051	0.000973697919465405	PIK3CG/CCR2/SLAMF8/CCR5/CCR1/CXCR2	6
BP	GO:0034103	regulation of tissue remodeling	11/583	87/18888	7.37762941578746e-05	0.00137347409300078	0.00101367567628	CD38/P2RX7/THBS4/LEPR/GPNMB/GJA1/DDR2/DCSTAMP/GREM1/CSF1R/ITGB3	11
BP	GO:0050730	regulation of peptidyl-tyrosine phosphorylation	19/583	225/18888	7.50971031504145e-05	0.00139193139435812	0.00102729786073259	CD4/IGF1/HGF/FGF10/PTPRC/CASS4/THBS4/TNFSF18/EPHA7/FGF7/PDGFC/ANGPT1/SAMSN1/KIT/GREM1/CSF1R/LILRB4/RELN/ITGB3	19
BP	GO:0022407	regulation of cell-cell adhesion	32/583	496/18888	7.5476754010559e-05	0.00139285922466647	0.00102798263448994	SELE/CD4/IGF1/PTPRC/SIRPB1/NFAT5/CD86/ITGA4/TNFSF4/CCR2/LAX1/NCKAP1L/FGL2/LILRB2/IDO1/IL2RA/HAVCR2/EPHA7/GPNMB/PDE5A/VSIG4/VCAM1/NLRP3/IL7R/PKHD1/PRKG1/LILRB4/HLA-DQA1/SPN/PDCD1LG2/HLA-DOA/TENM3	32
BP	GO:0051056	regulation of small GTPase mediated signal transduction	23/583	304/18888	7.60450359899536e-05	0.00139724487866758	0.00103121941253196	IGF1/PREX2/CDON/FGF10/ARHGAP28/TGFB2/ARHGAP5/PIK3CG/NOTCH2/DOCK2/ARHGAP20/ITGAV/SLIT2/ITGB1/F2RL2/ABCA1/COL3A1/ROBO1/RASGRP4/HEG1/F2R/RELN/NTRK1	23
BP	GO:0001906	cell killing	19/583	226/18888	7.96857860145797e-05	0.00145151780904144	0.00107127488185662	CFH/C6/PTPRC/P2RX7/C7/GBP1/NCKAP1L/TREM1/CXCL6/HAVCR2/FCGR2A/GBP5/FCGR3B/IL7R/ITGAM/CLEC7A/C8G/CCL13/FCGR3A	19
BP	GO:0007596	blood coagulation	19/583	226/18888	7.96857860145797e-05	0.00145151780904144	0.00107127488185662	FAP/PLAT/PIK3CG/SERPINE1/F13A1/PDGFRA/TLR4/TLN1/THBS1/MERTK/F2RL2/SVEP1/COL3A1/P2RY12/P2RY1/F2R/PRKG1/FLNA/ITGB3	19
BP	GO:0071216	cellular response to biotic stimulus	21/583	265/18888	8.03509666240413e-05	0.00145735272512102	0.00107558126996627	NR1H4/SERPINE1/CD86/TNFSF4/CXCL6/LILRB2/NOTCH2/HAVCR2/TLR4/CXCL9/MMP3/GBP5/CCR5/NLRP3/ABCA1/CXCL10/CXCL11/CLEC7A/TLR1/PDCD1LG2/MRC1	21
BP	GO:0030168	platelet activation	14/583	136/18888	8.16583929948247e-05	0.00147473661878688	0.00108841123906282	PIK3CG/PDGFRA/TLR4/TLN1/MERTK/F2RL2/SVEP1/COL3A1/P2RY12/P2RY1/F2R/PRKG1/FLNA/ITGB3	14
BP	GO:1905314	semi-lunar valve development	8/583	47/18888	8.5339390282442e-05	0.00152532273439513	0.00112574570005549	SNAI2/TGFB2/NOTCH2/CDH11/SLIT2/ADAMTS5/ROBO1/SLIT3	8
BP	GO:0007409	axonogenesis	30/583	455/18888	8.55238377340938e-05	0.00152532273439513	0.00112574570005549	ANOS1/EPHA3/SEMA3C/ITGA4/FN1/FLRT3/DCLK1/CHL1/NOTCH2/EPHA7/BMPR1B/CDH11/EFNA3/BOC/SLIT2/ITGB1/EDNRA/SEMA3D/NEXN/ACTBL2/ROBO1/NPTX1/RGMA/CSF1R/SLIT3/FLRT2/PRKG1/RELN/LAMA2/NTRK1	30
BP	GO:0036293	response to decreased oxygen levels	24/583	327/18888	8.59580998292853e-05	0.00152532273439513	0.00112574570005549	CD38/PTGS2/KCNK2/MMP2/TGFB2/PLAT/TGFB3/INHBA/ITPR2/PTGIS/POSTN/THBS1/MYOCD/HSPG2/EDNRA/PLOD2/VCAM1/DDR2/CYBB/ZEB2/NDNF/PENK/SLC2A4/MIR210	24
BP	GO:0002718	regulation of cytokine production involved in immune response	13/583	120/18888	8.6252000362131e-05	0.00152532273439513	0.00112574570005549	P2RX7/TGFB2/IL1R1/TNFSF4/TGFB3/CCR2/TLR4/ANGPT1/KIT/NLRP3/CLEC7A/LILRB4/TLR7	13
BP	GO:0001706	endoderm formation	9/583	60/18888	8.67919857855455e-05	0.00152532273439513	0.00112574570005549	COL11A1/MMP2/COL12A1/ITGA4/FN1/INHBA/ITGAV/COL8A1/COL5A2	9
BP	GO:1905517	macrophage migration	9/583	60/18888	8.67919857855455e-05	0.00152532273439513	0.00112574570005549	MMP2/CCR2/THBS1/SLAMF8/P2RY12/C3AR1/CMKLR1/CSF1R/C5AR1	9
BP	GO:0042102	positive regulation of T cell proliferation	12/583	104/18888	8.69859865095187e-05	0.00152532273439513	0.00112574570005549	IGF1/PTPRC/CD86/TNFSF4/CCR2/NCKAP1L/LILRB2/IL2RA/HAVCR2/VCAM1/SPN/PDCD1LG2	12
BP	GO:0090288	negative regulation of cellular response to growth factor stimulus	14/583	137/18888	8.84284908022269e-05	0.0015442099261579	0.00113968515983905	DCN/ADGRA2/CHRDL2/CHRDL1/SULF1/THBS1/FGF2/SLIT2/ADAMTS12/FBN1/RBPMS2/GREM1/GREM2/MIR210	14
BP	GO:0051251	positive regulation of lymphocyte activation	24/583	328/18888	9.01211103824738e-05	0.00156344088941153	0.00115387833594699	CD38/CD4/IGF1/FGF10/PTPRC/SIRPB1/CD86/TNFSF4/CCR2/NCKAP1L/LILRB2/IL2RA/HAVCR2/TLR4/VCAM1/NLRP3/IL7R/CLEC7A/LILRB4/HLA-DQA1/SPN/PDCD1LG2/FCGR3A/HLA-DOA	24
BP	GO:1905523	positive regulation of macrophage migration	6/583	25/18888	9.04268697931495e-05	0.00156344088941153	0.00115387833594699	THBS1/P2RY12/C3AR1/CMKLR1/CSF1R/C5AR1	6
BP	GO:0042310	vasoconstriction	11/583	89/18888	9.10095737802265e-05	0.00156344088941153	0.00115387833594699	CD38/PTGS2/MMP2/ITGA4/DOCK4/ITGA9/ITGB1/EDNRA/SVEP1/AVPR1A/F2R	11
BP	GO:2000027	regulation of animal organ morphogenesis	11/583	89/18888	9.10095737802265e-05	0.00156344088941153	0.00115387833594699	SNAI2/HGF/FGF10/SULF1/FGF2/FGF7/GREM1/AR/ROBO1/PKHD1/WT1	11
BP	GO:0007548	sex differentiation	22/583	288/18888	9.41166591072418e-05	0.00161027126067694	0.00118844091598021	FGF10/MMP2/TGFB2/AMH/RETN/INHBA/INHA/EREG/PDGFRA/CYP1B1/BMPR1B/SLIT2/GJA1/MERTK/KIT/AR/ZFPM2/NRIP1/SLIT3/WT1/FLNA/NTRK1	22
BP	GO:0061041	regulation of wound healing	14/583	138/18888	9.56813800295469e-05	0.00163044158066478	0.00120332737278246	MYLK/FERMT2/FAP/PLAT/CCN4/SERPINE1/PDGFRA/THBS1/FGF2/ITGB1/DDR2/CLEC7A/F2R/PRKG1	14
BP	GO:0003179	heart valve morphogenesis	9/583	61/18888	9.9066061571452e-05	0.00168133805703195	0.00124089089171935	SNAI2/TGFB2/NOTCH2/CDH11/SLIT2/ADAMTS5/DCHS1/ROBO1/SLIT3	9
BP	GO:0043277	apoptotic cell clearance	8/583	48/18888	9.96709591892278e-05	0.00168483789413471	0.00124347390348498	FCN1/CCR2/LRP1/THBS1/ITGAV/MERTK/CD300LF/ITGB3	8
BP	GO:0046849	bone remodeling	11/583	90/18888	0.000100843546022722	0.00169786783064551	0.00125309048800724	CD38/P2RX7/RASSF2/LEPR/NOTCH2/GJA1/DCSTAMP/GREM1/CSF1R/MITF/ITGB3	11
BP	GO:0050817	coagulation	19/583	231/18888	0.000106557459994704	0.00178695169022865	0.0013188377358576	FAP/PLAT/PIK3CG/SERPINE1/F13A1/PDGFRA/TLR4/TLN1/THBS1/MERTK/F2RL2/SVEP1/COL3A1/P2RY12/P2RY1/F2R/PRKG1/FLNA/ITGB3	19
BP	GO:0035924	cellular response to vascular endothelial growth factor stimulus	10/583	76/18888	0.000111038824215563	0.00185421306889132	0.00136847916983211	DCN/ADGRA2/PDGFRA/ITGB1/ADAMTS12/ADAMTS3/VCAM1/TNXB/ROBO1/GAS1	10
BP	GO:0010631	epithelial cell migration	26/583	375/18888	0.000112594970850104	0.00185421306889132	0.00136847916983211	DCN/SNAI2/ADGRA2/FGF10/PTGS2/FAP/TGFB2/ARHGAP5/SRPX2/PIK3CG/THBS1/CYP1B1/FGF2/FGF7/CDH13/SLIT2/DAAM2/ITGB1/ANGPT1/GDF6/KIT/GREM1/ZEB2/ROBO1/MIR210/ITGB3	26
BP	GO:0000768	syncytium formation by plasma membrane fusion	9/583	62/18888	0.00011276212936703	0.00185421306889132	0.00136847916983211	CDON/DOCK2/CXCL9/VASH2/ADAM12/ITGB1/ADAMTS5/DCSTAMP/CXCL10	9
BP	GO:0034113	heterotypic cell-cell adhesion	9/583	62/18888	0.00011276212936703	0.00185421306889132	0.00136847916983211	PTPRC/ITGA4/LILRB2/ITGAV/ITGB1/VCAM1/JAM3/ITGAM/ITGB3	9
BP	GO:0140253	cell-cell fusion	9/583	62/18888	0.00011276212936703	0.00185421306889132	0.00136847916983211	CDON/DOCK2/CXCL9/VASH2/ADAM12/ITGB1/ADAMTS5/DCSTAMP/CXCL10	9
BP	GO:0006929	substrate-dependent cell migration	6/583	26/18888	0.000114507503975995	0.0018654042460666	0.00137673868062254	SNAI2/PTPRC/FN1/SLIT2/P2RY12/ROBO1	6
BP	GO:0007202	activation of phospholipase C activity	6/583	26/18888	0.000114507503975995	0.0018654042460666	0.00137673868062254	SELE/CD86/EDNRA/AVPR1A/RASGRP4/C5AR1	6
BP	GO:0010171	body morphogenesis	8/583	49/18888	0.00011593730103061	0.0018654042460666	0.00137673868062254	CDON/MMP2/CRISPLD2/TGFB3/CRISPLD1/PDGFRA/GREM2/MAB21L2	8
BP	GO:0035272	exocrine system development	8/583	49/18888	0.00011593730103061	0.0018654042460666	0.00137673868062254	SNAI2/HGF/FGF10/SEMA3C/TGFB2/TGFB3/FGF7/RAB26	8
BP	GO:0032635	interleukin-6 production	16/583	176/18888	0.0001160911776421	0.0018654042460666	0.00137673868062254	NR1H4/HGF/CD84/P2RX7/TLR8/TNFSF4/NCKAP1L/EREG/LILRB2/HAVCR2/TLR4/CLEC7A/TLR1/F2R/LILRB4/TLR7	16
BP	GO:0032675	regulation of interleukin-6 production	16/583	176/18888	0.0001160911776421	0.0018654042460666	0.00137673868062254	NR1H4/HGF/CD84/P2RX7/TLR8/TNFSF4/NCKAP1L/EREG/LILRB2/HAVCR2/TLR4/CLEC7A/TLR1/F2R/LILRB4/TLR7	16
BP	GO:0001666	response to hypoxia	23/583	313/18888	0.000117871127694026	0.00188683100619301	0.00139255243762918	CD38/PTGS2/KCNK2/MMP2/TGFB2/PLAT/TGFB3/INHBA/ITPR2/PTGIS/POSTN/THBS1/MYOCD/HSPG2/EDNRA/PLOD2/VCAM1/DDR2/CYBB/NDNF/PENK/SLC2A4/MIR210	23
BP	GO:0007431	salivary gland development	7/583	37/18888	0.000118416869224164	0.0018884139220427	0.00139372068922024	SNAI2/HGF/FGF10/SEMA3C/TGFB2/TGFB3/FGF7	7
BP	GO:0007599	hemostasis	19/583	233/18888	0.000119367967445171	0.00189642492640336	0.00139963311254469	FAP/PLAT/PIK3CG/SERPINE1/F13A1/PDGFRA/TLR4/TLN1/THBS1/MERTK/F2RL2/SVEP1/COL3A1/P2RY12/P2RY1/F2R/PRKG1/FLNA/ITGB3	19
BP	GO:0060562	epithelial tube morphogenesis	24/583	335/18888	0.000124664250877247	0.00197315027792975	0.0014562593153924	TNC/FGF10/TGFB2/PKD2/MICAL2/NOTCH2/EPHA7/FGF2/SLIT2/ADAMTS12/EDNRA/GJA1/DCHS1/GREM1/AR/CXCL10/CLIC4/PKHD1/TCAP/CXCR2/RGMA/CSF1R/WT1/COL4A1	24
BP	GO:0045217	cell-cell junction maintenance	5/583	17/18888	0.000125199233223482	0.00197422372985983	0.00145705156339818	FERMT2/F2R/CSF1R/KIRREL1/CD177	5
BP	GO:0032757	positive regulation of interleukin-8 production	9/583	63/18888	0.000128007789450113	0.00201100713091516	0.00148419910053096	FCN1/TLR8/SERPINE1/CHI3L1/TLR4/CLEC7A/TLR1/F2R/TLR7	9
BP	GO:0071320	cellular response to cAMP	8/583	50/18888	0.000134335475666003	0.00210259896357233	0.00155179732708915	AQP9/PIK3CG/IGFBP5/PKD2/ITPR2/CYP1B1/PENK/WT1	8
BP	GO:0051235	maintenance of location	24/583	337/18888	0.000136490534731288	0.00212844649363256	0.00157087377902042	CD4/MSR1/LTBP1/PTPRC/P2RX7/OSBPL8/CASQ2/PKD2/ITPR2/ITGAV/FGF2/CXCL9/CCR5/ABCA1/FBN1/CXCL10/CXCL11/XCR1/NRIP1/F2R/FLNA/PLN/CES1/ITGB3	24
BP	GO:0014074	response to purine-containing compound	14/583	143/18888	0.000140232130534977	0.00217875361632652	0.00160800233272112	PTGS2/P2RX7/AQP9/PIK3CG/IGFBP5/CASQ2/PKD2/ITPR2/CYP1B1/P2RY12/P2RY1/PENK/WT1/TLR7	14
BP	GO:0035633	maintenance of blood-brain barrier	7/583	38/18888	0.000141330379212422	0.0021818624287588	0.00161029675353384	PTGS2/ITGB1/GJA1/ANGPT1/JAM3/ZEB2/LAMA2	7
BP	GO:1903034	regulation of response to wounding	16/583	179/18888	0.000141464814358711	0.0021818624287588	0.00161029675353384	MYLK/FERMT2/FAP/PLAT/CCN4/SERPINE1/PDGFRA/THBS1/FGF2/ITGB1/DDR2/CLEC7A/F2R/RGMA/PRKG1/FLNA	16
BP	GO:0010758	regulation of macrophage chemotaxis	6/583	27/18888	0.000143409590551843	0.00218790227318444	0.00161475438649102	THBS1/SLAMF8/C3AR1/CMKLR1/CSF1R/C5AR1	6
BP	GO:0060384	innervation	6/583	27/18888	0.000143409590551843	0.00218790227318444	0.00161475438649102	ITGA4/SULF1/EDNRA/VCAM1/NPTX1/NTRK1	6
BP	GO:0150146	cell junction disassembly	6/583	27/18888	0.000143409590551843	0.00218790227318444	0.00161475438649102	SNAI2/TGFB3/ITGB1/C1QC/ITGAM/C1QB	6
BP	GO:0030336	negative regulation of cell migration	26/583	381/18888	0.000145243814181	0.0022079149594565	0.00162952450366643	DCN/NAV3/OSBPL8/SERPINE1/IGFBP5/RECK/LRP1/SULF1/THBS1/CYP1B1/FGF2/CDH11/MYOCD/SLIT2/GJA1/SLAMF8/GREM1/COL3A1/CLIC4/ZEB2/ROBO1/PODN/ALOX15B/PRKG1/MITF/ADORA3	26
BP	GO:0050727	regulation of inflammatory response	28/583	425/18888	0.000148046425630935	0.00224245231081122	0.00165501437141845	SELE/NR1H4/IGF1/HGF/TNC/PTGS2/PTPRC/NLRC4/CCN4/PIK3CG/SERPINE1/IL1R1/IL1RL1/TNFSF4/CCR2/PTGIS/IDO1/IL2RA/AOAH/TLR4/MMP3/ADAMTS12/SLAMF8/NLRP3/FPR2/LRRK2/TLR7/SPN	28
BP	GO:0001649	osteoblast differentiation	20/583	257/18888	0.000150766875112214	0.00227550290794362	0.0016794069584868	IGF1/SNAI2/HGF/IBSP/VCAN/TNC/FERMT2/RASSF2/CCN4/LOX/IGFBP5/FGF2/BMPR1B/GJA1/BMP3/DDR2/GREM1/PENK/MIR210/CLEC5A	20
BP	GO:0045859	regulation of protein kinase activity	30/583	470/18888	0.000151653065381856	0.00228073257759332	0.00168326665190649	CD4/IGF1/LCP2/FERMT2/PTPRC/CASS4/TGFB2/RASSF2/PIK3CG/CD86/LAX1/EREG/CHI3L1/TLR4/THBS1/FGF2/MYOCD/PIK3R5/PDGFC/ANGPT1/KIT/DDR2/ROBO1/HEG1/CSF1R/LILRB4/LRRK2/RELN/C5AR1/ITGB3	30
BP	GO:0030282	bone mineralization	13/583	127/18888	0.000153947072004542	0.00229887041092295	0.00169665305690704	IGF1/IBSP/PTGS2/P2RX7/ASPN/LOX/MMP13/BMPR1B/GJA1/DDR2/CCR1/SGMS2/GREM1	13
BP	GO:0031623	receptor internalization	13/583	127/18888	0.000153947072004542	0.00229887041092295	0.00169665305690704	SELE/CALCRL/SFRP4/LRP1/ITGB1/ANGPT1/GREM1/RAB31/RSPO1/CXCR2/LILRB4/APELA/ITGB3	13
BP	GO:0046850	regulation of bone remodeling	8/583	51/18888	0.000155075707765284	0.00230757021484539	0.00170307384028368	CD38/P2RX7/LEPR/GJA1/DCSTAMP/GREM1/CSF1R/ITGB3	8
BP	GO:0071219	cellular response to molecule of bacterial origin	19/583	238/18888	0.000157510493309319	0.00233557664815854	0.00172374364423089	NR1H4/SERPINE1/CD86/TNFSF4/CXCL6/LILRB2/HAVCR2/TLR4/CXCL9/MMP3/GBP5/CCR5/NLRP3/ABCA1/CXCL10/CXCL11/TLR1/PDCD1LG2/MRC1	19
BP	GO:1900748	positive regulation of vascular endothelial growth factor signaling pathway	4/583	10/18888	0.000162652864342021	0.00240339512136146	0.00177379623498493	ITGB1/ADAMTS3/TNXB/ROBO1	4
BP	GO:0030225	macrophage differentiation	9/583	65/18888	0.000163697911270097	0.00241040896525237	0.00177897271627837	CD4/QKI/IL1RL1/INHBA/INHA/TSPAN2/TLR4/C1QC/CSF1R	9
BP	GO:0002761	regulation of myeloid leukocyte differentiation	13/583	128/18888	0.000166618321262455	0.00243643261472365	0.00179817915097671	CD4/RASSF2/QKI/INHBA/INHA/NOTCH2/TLR4/C1QC/CCR1/DCSTAMP/FBN1/LILRB4/MITF	13
BP	GO:0046683	response to organophosphorus	13/583	128/18888	0.000166618321262455	0.00243643261472365	0.00179817915097671	PTGS2/P2RX7/AQP9/PIK3CG/IGFBP5/PKD2/ITPR2/CYP1B1/P2RY12/P2RY1/PENK/WT1/TLR7	13
BP	GO:0010759	positive regulation of macrophage chemotaxis	5/583	18/18888	0.000168969401425625	0.0024538305512876	0.00181101948426163	THBS1/C3AR1/CMKLR1/CSF1R/C5AR1	5
BP	GO:0046579	positive regulation of Ras protein signal transduction	5/583	18/18888	0.000168969401425625	0.0024538305512876	0.00181101948426163	IGF1/FGF10/NOTCH2/RASGRP4/NTRK1	5
BP	GO:0060541	respiratory system development	18/583	220/18888	0.000171521256219555	0.00248235900268438	0.0018320745572406	TNC/FGF10/CRISPLD2/LOX/IGFBP5/HSD11B1/TGFB3/ALDH1A2/CHI3L1/PDGFRA/FGF2/FGF7/MYOCD/COL3A1/ZFPM2/HEG1/ALDH1A3/WT1	18
BP	GO:0030177	positive regulation of Wnt signaling pathway	14/583	146/18888	0.000174789847302086	0.00252103035733316	0.00186061547532272	ADGRA2/FGF10/CCN4/SFRP4/USP34/RECK/SULF1/FGF2/DAAM2/DIXDC1/DACT1/RSPO1/ZEB2/LRRK2	14
BP	GO:0050731	positive regulation of peptidyl-tyrosine phosphorylation	15/583	164/18888	0.000175847438043973	0.00252765739174773	0.00186550647663549	CD4/IGF1/HGF/FGF10/PTPRC/CASS4/THBS4/TNFSF18/FGF7/ANGPT1/KIT/GREM1/CSF1R/RELN/ITGB3	15
BP	GO:0003156	regulation of animal organ formation	6/583	28/18888	0.000177795204145372	0.00254676044016222	0.00187960524676829	FGF10/SULF1/FGF2/AR/ROBO1/WT1	6
BP	GO:0060324	face development	8/583	52/18888	0.000178381706173218	0.00254676044016222	0.00187960524676829	MMP2/CRISPLD2/TGFB3/CRISPLD1/ALDH1A2/PDGFRA/EDNRA/ALDH1A3	8
BP	GO:0032612	interleukin-1 production	13/583	129/18888	0.000180175561112553	0.00255510711832767	0.0018857654100194	NR1H4/IGF1/P2RX7/NLRC4/TLR8/CD33/HAVCR2/TLR4/GBP5/NLRP3/CLEC7A/F2R/LILRB4	13
BP	GO:0032652	regulation of interleukin-1 production	13/583	129/18888	0.000180175561112553	0.00255510711832767	0.0018857654100194	NR1H4/IGF1/P2RX7/NLRC4/TLR8/CD33/HAVCR2/TLR4/GBP5/NLRP3/CLEC7A/F2R/LILRB4	13
BP	GO:0006949	syncytium formation	9/583	66/18888	0.000184437846903793	0.00260680381610511	0.00192391952253455	CDON/DOCK2/CXCL9/VASH2/ADAM12/ITGB1/ADAMTS5/DCSTAMP/CXCL10	9
BP	GO:0040013	negative regulation of locomotion	28/583	431/18888	0.000186867805627159	0.00263234448860125	0.00194276950201149	DCN/NAV3/SEMA3C/OSBPL8/SERPINE1/IGFBP5/RECK/LRP1/SULF1/THBS1/CYP1B1/FGF2/CDH11/MYOCD/SLIT2/GJA1/SEMA3D/SLAMF8/GREM1/COL3A1/CLIC4/ZEB2/ROBO1/PODN/ALOX15B/PRKG1/MITF/ADORA3	28
BP	GO:0048246	macrophage chemotaxis	7/583	40/18888	0.000197930479113285	0.00277891762369681	0.00205094600319169	MMP2/THBS1/SLAMF8/C3AR1/CMKLR1/CSF1R/C5AR1	7
BP	GO:1903038	negative regulation of leukocyte cell-cell adhesion	14/583	148/18888	0.000201711782145651	0.00282262911042226	0.00208320672881689	CD86/TNFSF4/LAX1/FGL2/LILRB2/IDO1/IL2RA/HAVCR2/GPNMB/PDE5A/VSIG4/LILRB4/SPN/PDCD1LG2	14
BP	GO:0043010	camera-type eye development	24/583	346/18888	0.000202979501620445	0.00283099463316172	0.00208938080007427	CDON/FGF10/CRYBG3/TGFB2/EFEMP1/INHBA/ALDH1A2/NOTCH2/PDGFRA/CYP1B1/FGF2/BMPR1B/COL8A1/ZEB1/GJA1/MERTK/FBN1/CLIC4/MAB21L2/ALDH1A3/WT1/MITF/COL4A1/TENM3	24
BP	GO:0060193	positive regulation of lipase activity	8/583	53/18888	0.000204490957394541	0.00283337306868633	0.00209113617518559	SELE/CD86/PDGFRA/EDNRA/KIT/AVPR1A/RASGRP4/C5AR1	8
BP	GO:0060688	regulation of morphogenesis of a branching structure	8/583	53/18888	0.000204490957394541	0.00283337306868633	0.00209113617518559	SNAI2/HGF/FGF10/SULF1/FGF7/GREM1/AR/LRRK2	8
BP	GO:0001704	formation of primary germ layer	13/583	131/18888	0.000210151342485052	0.0029022861873916	0.00214199665560099	COL11A1/MMP2/COL12A1/ITGA4/FN1/INHBA/ITGAV/COL8A1/ITGB1/GJA1/COL5A2/APELA/ITGB3	13
BP	GO:0002263	cell activation involved in immune response	22/583	305/18888	0.000214196624755116	0.0029485177075411	0.00217611726092716	CD84/PTPRC/PIK3CG/CD86/TNFSF4/TNFSF18/CCR2/NCKAP1L/LRP1/FGL2/NOTCH2/DOCK2/HAVCR2/TLR4/DOCK11/KIT/NLRP3/CLEC4E/ITGAM/SPN/FCGR3A/CD177	22
BP	GO:0003094	glomerular filtration	6/583	29/18888	0.000218375269739114	0.00298658216801779	0.00220421026822346	JCHAIN/SULF1/EDNRA/F2R/KIRREL1/IGKV3-20	6
BP	GO:0007263	nitric oxide mediated signal transduction	6/583	29/18888	0.000218375269739114	0.00298658216801779	0.00220421026822346	THBS1/PDE5A/GUCY1A2/GUCY1A1/FPR1/NDNF	6
BP	GO:0003184	pulmonary valve morphogenesis	5/583	19/18888	0.0002235215647293	0.00304710365337427	0.00224887740676712	TGFB2/NOTCH2/SLIT2/ADAMTS5/ROBO1	5
BP	GO:0071222	cellular response to lipopolysaccharide	18/583	225/18888	0.000226669825794522	0.0030800858000246	0.00227321947479834	NR1H4/SERPINE1/CD86/TNFSF4/CXCL6/LILRB2/HAVCR2/TLR4/CXCL9/MMP3/GBP5/CCR5/NLRP3/ABCA1/CXCL10/CXCL11/PDCD1LG2/MRC1	18
BP	GO:0010762	regulation of fibroblast migration	7/583	41/18888	0.000232398916902897	0.00313468570102708	0.00231351626077745	AKAP12/THBS1/FGF2/ITGB1/DDR2/ZEB2/ITGB3	7
BP	GO:0002704	negative regulation of leukocyte mediated immunity	9/583	68/18888	0.000232509676109392	0.00313468570102708	0.00231351626077745	CD84/PTPRC/CCR2/NCKAP1L/HAVCR2/SVEP1/IL7R/LILRB4/SPN	9
BP	GO:0150076	neuroinflammatory response	10/583	83/18888	0.000233338920293342	0.00313468570102708	0.00231351626077745	IGF1/PTGS2/PTPRC/LRP1/MMP3/ITGB1/ZEB2/ITGAM/LRRK2/C5AR1	10
BP	GO:0048146	positive regulation of fibroblast proliferation	8/583	54/18888	0.000233654991912809	0.00313468570102708	0.00231351626077745	IGF1/FGF10/FN1/EREG/PDGFRA/PDGFC/DDR2/ITGB3	8
BP	GO:0002703	regulation of leukocyte mediated immunity	19/583	246/18888	0.000240943876717741	0.00322224311078852	0.00237813693109482	CD84/PTPRC/P2RX7/IL1R1/TNFSF4/CCR2/NCKAP1L/CXCL6/HAVCR2/TLR4/KIT/NLRP3/SVEP1/IL7R/ITGAM/CLEC7A/LILRB4/SPN/CD177	19
BP	GO:0048565	digestive tract development	13/583	133/18888	0.000244302569842416	0.00325685381752066	0.00240368093788171	FGF10/TGFB2/TGFB3/ALDH1A2/PDGFRA/MYOCD/PDGFC/KIT/DACT1/CLMP/DCHS1/RBPMS2/COL3A1	13
BP	GO:0002062	chondrocyte differentiation	12/583	116/18888	0.000247704343396907	0.00329181935596015	0.00242948682384984	SNAI2/COL11A1/CCN4/TRPS1/SOX6/EFEMP1/SULF1/BMPR1B/ADAMTS12/GDF6/GREM1/COL3A1	12
BP	GO:0035581	sequestering of extracellular ligand from receptor	4/583	11/18888	0.000249366200002377	0.00330351586586221	0.00243811928924944	LTBP1/FBN1/GREM1/GREM2	4
BP	GO:0060191	regulation of lipase activity	9/583	69/18888	0.000260188659276631	0.00343611648157201	0.00253598354419953	SELE/CD86/LRP1/PDGFRA/EDNRA/KIT/AVPR1A/RASGRP4/C5AR1	9
BP	GO:0002507	tolerance induction	6/583	30/18888	0.000265909289783388	0.00345494175236085	0.00254987730396921	LILRB2/IDO1/IL2RA/HAVCR2/CCR4/LILRB4	6
BP	GO:0072012	glomerulus vasculature development	6/583	30/18888	0.000265909289783388	0.00345494175236085	0.00254987730396921	NOTCH2/PDGFRA/EDNRA/ANGPT1/WT1/ITGB3	6
BP	GO:1900746	regulation of vascular endothelial growth factor signaling pathway	6/583	30/18888	0.000265909289783388	0.00345494175236085	0.00254987730396921	DCN/ADGRA2/ITGB1/ADAMTS3/TNXB/ROBO1	6
BP	GO:0035296	regulation of tube diameter	14/583	152/18888	0.000266419434966317	0.00345494175236085	0.00254987730396921	CD38/PTGS2/MMP2/ITGA4/DOCK4/ITGA9/ITGB1/EDNRA/GUCY1A1/SVEP1/AVPR1A/P2RY1/F2R/PRKG1	14
BP	GO:0097746	blood vessel diameter maintenance	14/583	152/18888	0.000266419434966317	0.00345494175236085	0.00254987730396921	CD38/PTGS2/MMP2/ITGA4/DOCK4/ITGA9/ITGB1/EDNRA/GUCY1A1/SVEP1/AVPR1A/P2RY1/F2R/PRKG1	14
BP	GO:2000146	negative regulation of cell motility	26/583	396/18888	0.000266519406358172	0.00345494175236085	0.00254987730396921	DCN/NAV3/OSBPL8/SERPINE1/IGFBP5/RECK/LRP1/SULF1/THBS1/CYP1B1/FGF2/CDH11/MYOCD/SLIT2/GJA1/SLAMF8/GREM1/COL3A1/CLIC4/ZEB2/ROBO1/PODN/ALOX15B/PRKG1/MITF/ADORA3	26
BP	GO:0006958	complement activation, classical pathway	7/583	42/18888	0.000271542222621904	0.00350928878532161	0.00258998746379752	C6/C7/C1QC/SVEP1/C1QB/C8G/IGHM	7
BP	GO:0003007	heart morphogenesis	20/583	269/18888	0.000276169310878433	0.00355820581637884	0.002626090077448	SNAI2/COL11A1/SEMA3C/TGFB2/PKD2/ALDH1A2/MICAL2/NOTCH2/SLIT2/EDNRA/GJA1/ADAMTS5/DCHS1/ROBO1/ZFPM2/HEG1/TCAP/SLIT3/FLRT2/FLNA	20
BP	GO:0002429	immune response-activating cell surface receptor signaling pathway	23/583	332/18888	0.000278522867851348	0.00357762200468023	0.00264041995662628	CD38/LCP2/PTPRC/FYB1/FCN1/GBP1/LAX1/NCKAP1L/TLR4/MNDA/ITGAM/FPR2/FPR1/C3AR1/CLEC7A/THEMIS/TLR1/CMKLR1/LILRB4/FPR3/C5AR1/IGHM/NFAM1	23
BP	GO:0034446	substrate adhesion-dependent cell spreading	11/583	101/18888	0.000284006689390916	0.00362746462865072	0.00267720569275215	FERMT2/CASS4/ITGA4/FN1/GBP1/POSTN/ITGAV/MERTK/ANTXR1/FLNA/ITGB3	11
BP	GO:0007492	endoderm development	10/583	85/18888	0.000284119922404966	0.00362746462865072	0.00267720569275215	COL11A1/MMP2/COL12A1/ITGA4/FN1/INHBA/ITGAV/COL8A1/COL5A2/APELA	10
BP	GO:0035150	regulation of tube size	14/583	153/18888	0.000285134531998693	0.00362945341032072	0.00267867348862438	CD38/PTGS2/MMP2/ITGA4/DOCK4/ITGA9/ITGB1/EDNRA/GUCY1A1/SVEP1/AVPR1A/P2RY1/F2R/PRKG1	14
BP	GO:0002643	regulation of tolerance induction	5/583	20/18888	0.000290504301001361	0.00367566220368788	0.00271277732072812	LILRB2/IDO1/IL2RA/HAVCR2/LILRB4	5
BP	GO:0090026	positive regulation of monocyte chemotaxis	5/583	20/18888	0.000290504301001361	0.00367566220368788	0.00271277732072812	SERPINE1/CCR2/CCR1/CXCL10/FPR2	5
BP	GO:0002455	humoral immune response mediated by circulating immunoglobulin	8/583	56/18888	0.000302225151191375	0.00380120085992485	0.00280542958327081	C6/PTPRC/C7/C1QC/SVEP1/C1QB/C8G/IGHM	8
BP	GO:0010761	fibroblast migration	8/583	56/18888	0.000302225151191375	0.00380120085992485	0.00280542958327081	TNS1/AKAP12/THBS1/FGF2/ITGB1/DDR2/ZEB2/ITGB3	8
BP	GO:0043270	positive regulation of monoatomic ion transport	17/583	211/18888	0.000308794362986563	0.00387150861363106	0.00285731935691056	MYLK/P2RX7/PKD2/CCR2/CXCL9/STAC/EDNRA/CCR1/CXCL10/CXCL11/P2RY12/P2RY1/F2R/LRRC26/RELN/FLNA/MIR210	17
BP	GO:0032677	regulation of interleukin-8 production	11/583	102/18888	0.000309647399765097	0.00387150861363106	0.00285731935691056	PTPRC/FCN1/TLR8/CD33/SERPINE1/CHI3L1/TLR4/CLEC7A/TLR1/F2R/TLR7	11
BP	GO:1904646	cellular response to amyloid-beta	7/583	43/18888	0.000315813662789612	0.00393695734203215	0.00290562298663444	IGF1/ITGA4/LRP1/TLR4/GJA1/VCAM1/FPR2	7
BP	GO:0036336	dendritic cell migration	6/583	31/18888	0.00032120483037705	0.00399238709756886	0.00294653223655479	PIK3CG/CCR2/SLAMF8/CCR5/CCR1/CXCR2	6
BP	GO:0071677	positive regulation of mononuclear cell migration	9/583	71/18888	0.000323768071500709	0.00401244536704398	0.00296133599585307	SERPINE1/ITGA4/CCR2/CCR1/JAM3/CXCL10/FPR2/SPN/ITGB3	9
BP	GO:0030183	B cell differentiation	14/583	155/18888	0.000325968619538039	0.0040279046379174	0.00297274552074857	PTPRC/ITGA4/INHBA/NCKAP1L/INHA/NOTCH2/DOCK11/ITGB1/KIT/SLAMF8/VCAM1/ADGRG3/NTRK1/NFAM1	14
BP	GO:0030324	lung development	16/583	193/18888	0.000334522284432592	0.00412154861228027	0.00304185830527473	TNC/FGF10/CRISPLD2/LOX/IGFBP5/HSD11B1/TGFB3/ALDH1A2/CHI3L1/PDGFRA/FGF2/FGF7/MYOCD/COL3A1/ZFPM2/HEG1	16
BP	GO:0032637	interleukin-8 production	11/583	103/18888	0.000337209570063655	0.00414258035781688	0.00305738052661754	PTPRC/FCN1/TLR8/CD33/SERPINE1/CHI3L1/TLR4/CLEC7A/TLR1/F2R/TLR7	11
BP	GO:0050870	positive regulation of T cell activation	19/583	253/18888	0.00034336694052854	0.00420599620485105	0.00310418381322979	CD4/IGF1/PTPRC/SIRPB1/CD86/TNFSF4/CCR2/NCKAP1L/LILRB2/IL2RA/HAVCR2/VCAM1/NLRP3/IL7R/LILRB4/HLA-DQA1/SPN/PDCD1LG2/HLA-DOA	19
BP	GO:0034764	positive regulation of transmembrane transport	17/583	213/18888	0.000344746516585386	0.00421069011297642	0.00310764809444021	IGF1/P2RX7/OSBPL8/SORBS1/PKD2/CCR2/CXCL9/STAC/ITGB1/EDNRA/CXCL10/CXCL11/F2R/LRRC26/RELN/FLNA/MIR210	17
BP	GO:0050777	negative regulation of immune response	16/583	194/18888	0.000354440167994648	0.0043166113831279	0.00318582198625252	PTPRC/SAMHD1/IL1RL1/TNFSF4/CCR2/NCKAP1L/FGL2/HAVCR2/SAMSN1/VSIG4/SLAMF8/SVEP1/COL3A1/IL7R/LILRB4/SPN	16
BP	GO:0061035	regulation of cartilage development	9/583	72/18888	0.000360070304099531	0.00436004901181838	0.00321788059432034	SNAI2/CCN4/TRPS1/SOX6/EFEMP1/BMPR1B/ADAMTS12/GDF6/GREM1	9
BP	GO:1904888	cranial skeletal system development	9/583	72/18888	0.000360070304099531	0.00436004901181838	0.00321788059432034	TBX15/TGFB2/RAB23/PRRX1/TGFB3/PDGFRA/EDNRA/MMP16/FREM1	9
BP	GO:0001553	luteinization	4/583	12/18888	0.00036493995890902	0.00437794039513693	0.00323108510991873	MMP2/RETN/INHBA/PDGFRA	4
BP	GO:0010749	regulation of nitric oxide mediated signal transduction	4/583	12/18888	0.00036493995890902	0.00437794039513693	0.00323108510991873	THBS1/PDE5A/GUCY1A2/GUCY1A1	4
BP	GO:0033629	negative regulation of cell adhesion mediated by integrin	4/583	12/18888	0.00036493995890902	0.00437794039513693	0.00323108510991873	SNAI2/SERPINE1/CYP1B1/JAM3	4
BP	GO:0071604	transforming growth factor beta production	7/583	44/18888	0.000365691661023033	0.00437794039513693	0.00323108510991873	LTBP1/PTGS2/TGFB2/FN1/THBS1/ITGAV/COL3A1	7
BP	GO:0060973	cell migration involved in heart development	5/583	21/18888	0.000371667795172445	0.0044369155434993	0.00327461099344619	SNAI2/SEMA3C/FLRT3/EDNRA/DCHS1	5
BP	GO:0045619	regulation of lymphocyte differentiation	17/583	215/18888	0.000384266454757072	0.00455883333051442	0.00336459091795507	PTPRC/CD86/TNFSF4/CCR2/INHBA/NCKAP1L/INHA/FGL2/LILRB2/IL2RA/ZEB1/SLAMF8/NLRP3/IL7R/LILRB4/HLA-DOA/NFAM1	17
BP	GO:0006816	calcium ion transport	27/583	428/18888	0.000384687630151198	0.00455883333051442	0.00336459091795507	CD4/CALCRL/MYLK/CD84/PTGS2/PTPRC/P2RX7/CD33/PIK3CG/CASQ2/PKD2/ITPR2/LILRB2/ITGAV/FGF2/CXCL9/STAC/EDNRA/CCR5/CCR1/CXCL10/CXCL11/XCR1/F2R/FLNA/PLN/ITGB3	27
BP	GO:0097205	renal filtration	6/583	32/18888	0.000385116776856045	0.00455883333051442	0.00336459091795507	JCHAIN/SULF1/EDNRA/F2R/KIRREL1/IGKV3-20	6
BP	GO:0003170	heart valve development	9/583	73/18888	0.000399664452321849	0.0047178267472406	0.00348193405536501	SNAI2/TGFB2/NOTCH2/CDH11/SLIT2/ADAMTS5/DCHS1/ROBO1/SLIT3	9
BP	GO:0030323	respiratory tube development	16/583	197/18888	0.00042044990704161	0.00494936297258452	0.00365281652122647	TNC/FGF10/CRISPLD2/LOX/IGFBP5/HSD11B1/TGFB3/ALDH1A2/CHI3L1/PDGFRA/FGF2/FGF7/MYOCD/COL3A1/ZFPM2/HEG1	16
BP	GO:0030574	collagen catabolic process	7/583	45/18888	0.000421679796232952	0.00495005227466793	0.00365332525215859	FAP/MMP2/MMP13/MMP3/ITGB1/MMP16/ADAMTS3	7
BP	GO:0045637	regulation of myeloid cell differentiation	17/583	218/18888	0.000450871113966135	0.00527806461944843	0.0038954107324148	CD4/RASSF2/QKI/LOX/CSF3R/INHBA/NCKAP1L/INHA/NOTCH2/TLR4/C1QC/CCR1/DCSTAMP/FBN1/GPR171/LILRB4/MITF	17
BP	GO:0010811	positive regulation of cell-substrate adhesion	12/583	124/18888	0.000459076692604226	0.00534451268029052	0.00394445190716636	FERMT2/CASS4/CCDC80/ECM2/FN1/NID1/CDH13/COL8A1/ABI3BP/NDNF/FLNA/ITGB3	12
BP	GO:0071774	response to fibroblast growth factor	12/583	124/18888	0.000459076692604226	0.00534451268029052	0.00394445190716636	TNC/FGF10/FLRT3/POSTN/SULF1/THBS1/FGF2/FGF7/ITGB1/NDNF/FLRT2/MIR339	12
BP	GO:0002366	leukocyte activation involved in immune response	21/583	301/18888	0.000460832220855926	0.00535021144323391	0.00394865780912698	CD84/PTPRC/PIK3CG/CD86/TNFSF4/TNFSF18/CCR2/NCKAP1L/FGL2/NOTCH2/DOCK2/HAVCR2/TLR4/DOCK11/KIT/NLRP3/CLEC4E/ITGAM/SPN/FCGR3A/CD177	21
BP	GO:0032102	negative regulation of response to external stimulus	28/583	456/18888	0.000464358865748618	0.00537638511411961	0.00396797496528667	NR1H4/IGF1/HGF/SEMA3C/FAP/PTPRC/SAMHD1/PLAT/SERPINE1/PTGIS/FGL2/IL2RA/PDGFRA/HAVCR2/AOAH/THBS1/FGF2/SLIT2/SEMA3D/VSIG4/SLAMF8/NLRP3/GREM1/ROBO1/FPR2/RGMA/PRKG1/SPN	28
BP	GO:0010888	negative regulation of lipid storage	5/583	22/18888	0.000468857042637811	0.00539888245827626	0.00398457885368086	OSBPL8/ITGAV/ABCA1/CES1/ITGB3	5
BP	GO:0060445	branching involved in salivary gland morphogenesis	5/583	22/18888	0.000468857042637811	0.00539888245827626	0.00398457885368086	SNAI2/HGF/FGF10/SEMA3C/FGF7	5
BP	GO:0002573	myeloid leukocyte differentiation	18/583	239/18888	0.000470918545902931	0.00540788525811355	0.00399122325946907	CD4/RASSF2/CCN4/QKI/IL1RL1/INHBA/INHA/TSPAN2/NOTCH2/TLR4/KIT/C1QC/CCR1/DCSTAMP/FBN1/CSF1R/LILRB4/MITF	18
BP	GO:0006874	intracellular calcium ion homeostasis	21/583	302/18888	0.000481349420980566	0.00551269011670425	0.00406857319744806	PTPRC/P2RX7/CASQ2/PKD2/CCR2/ITPR2/FGF2/CXCL9/EDNRA/CCR5/CCR1/CXCL10/CXCL11/P2RY1/PKHD1/XCR1/F2R/CCL13/FLNA/PLN/ITGB3	21
BP	GO:0006940	regulation of smooth muscle contraction	8/583	60/18888	0.00048869859256302	0.00556668531582567	0.00410842369063478	PTGS2/DOCK4/CNN1/MYOCD/KIT/GUCY1A1/F2R/PRKG1	8
BP	GO:0043030	regulation of macrophage activation	8/583	60/18888	0.00048869859256302	0.00556668531582567	0.00410842369063478	CD84/PTPRC/IL1RL1/HAVCR2/TLR4/THBS1/VSIG4/LRRK2	8
BP	GO:0001776	leukocyte homeostasis	11/583	108/18888	0.000507947565405692	0.00573477690398215	0.00423248162166516	P2RX7/CCR2/NCKAP1L/CXCL6/IL2RA/DOCK11/MERTK/JAM3/IL7R/CXCR2/F2R	11
BP	GO:0022409	positive regulation of cell-cell adhesion	22/583	325/18888	0.000513680693245812	0.00573477690398215	0.00423248162166516	SELE/CD4/IGF1/PTPRC/SIRPB1/NFAT5/CD86/ITGA4/TNFSF4/CCR2/NCKAP1L/LILRB2/IL2RA/HAVCR2/VCAM1/NLRP3/IL7R/LILRB4/HLA-DQA1/SPN/PDCD1LG2/HLA-DOA	22
BP	GO:0050673	epithelial cell proliferation	29/583	482/18888	0.000514167456839477	0.00573477690398215	0.00423248162166516	IGF1/SNAI2/HGF/FGF10/FAP/TGFB2/THBS4/ITGA4/IGFBP5/EREG/ALDH1A2/NOTCH2/SULF1/THBS1/FGF2/FGF7/CDH13/HSPG2/VASH2/COL8A1/ZEB1/KIT/AR/ZEB2/ROBO1/PKHD1/C5AR1/APELA/ITGB3	29
BP	GO:0002664	regulation of T cell tolerance induction	4/583	13/18888	0.000514311511265792	0.00573477690398215	0.00423248162166516	LILRB2/IDO1/IL2RA/LILRB4	4
BP	GO:0043383	negative T cell selection	4/583	13/18888	0.000514311511265792	0.00573477690398215	0.00423248162166516	PTPRC/DOCK2/THEMIS/SPN	4
BP	GO:0045986	negative regulation of smooth muscle contraction	4/583	13/18888	0.000514311511265792	0.00573477690398215	0.00423248162166516	PTGS2/DOCK4/GUCY1A1/PRKG1	4
BP	GO:1900115	extracellular regulation of signal transduction	4/583	13/18888	0.000514311511265792	0.00573477690398215	0.00423248162166516	LTBP1/FBN1/GREM1/GREM2	4
BP	GO:1900116	extracellular negative regulation of signal transduction	4/583	13/18888	0.000514311511265792	0.00573477690398215	0.00423248162166516	LTBP1/FBN1/GREM1/GREM2	4
BP	GO:0055074	calcium ion homeostasis	22/583	326/18888	0.000535351143093321	0.00595366823871678	0.00439403168140031	PTPRC/P2RX7/CASQ2/PKD2/CCR2/ITPR2/FGF2/CXCL9/EDNRA/CCR5/CCR1/CXCL10/CXCL11/P2RY1/SGCD/PKHD1/XCR1/F2R/CCL13/FLNA/PLN/ITGB3	22
BP	GO:0034405	response to fluid shear stress	6/583	34/18888	0.000542440034861394	0.0059852521862252	0.00441734182573673	PTGS2/MMP2/P2RX7/PKD2/TGFB3/ABCA1	6
BP	GO:0050901	leukocyte tethering or rolling	6/583	34/18888	0.000542440034861394	0.0059852521862252	0.00441734182573673	SELE/ITGA4/CCR2/ITGB1/VCAM1/SPN	6
BP	GO:1902624	positive regulation of neutrophil migration	6/583	34/18888	0.000542440034861394	0.0059852521862252	0.00441734182573673	THBS4/IL1R1/NCKAP1L/C3AR1/CXCR2/C5AR1	6
BP	GO:0002526	acute inflammatory response	11/583	109/18888	0.000549566797084514	0.0060480970949978	0.00446372373838107	PTGS2/PIK3CG/FN1/TNFSF4/FCGR2A/NLRP3/FCGR3B/CD163/CXCR2/SPN/FCGR3A	11
BP	GO:0055123	digestive system development	13/583	145/18888	0.000565538818996203	0.0062077066209817	0.00458152158765755	FGF10/TGFB2/TGFB3/ALDH1A2/PDGFRA/MYOCD/PDGFC/KIT/DACT1/CLMP/DCHS1/RBPMS2/COL3A1	13
BP	GO:0007565	female pregnancy	15/583	183/18888	0.000572112940589139	0.00626359918893705	0.00462277241059618	CD38/PTGS2/MMP2/IGFBP5/TGFB3/RECK/IDO1/HAVCR2/HSPG2/CORIN/GJA1/AR/PAPPA/APELA/ITGB3	15
BP	GO:0003177	pulmonary valve development	5/583	23/18888	0.0005840046128353	0.00637727000992759	0.00470666576317419	TGFB2/NOTCH2/SLIT2/ADAMTS5/ROBO1	5
BP	GO:0032611	interleukin-1 beta production	11/583	110/18888	0.000593994237406156	0.00645300680534297	0.00476256237433213	IGF1/P2RX7/NLRC4/TLR8/CD33/TLR4/GBP5/NLRP3/CLEC7A/F2R/LILRB4	11
BP	GO:0032651	regulation of interleukin-1 beta production	11/583	110/18888	0.000593994237406156	0.00645300680534297	0.00476256237433213	IGF1/P2RX7/NLRC4/TLR8/CD33/TLR4/GBP5/NLRP3/CLEC7A/F2R/LILRB4	11
BP	GO:0044703	multi-organism reproductive process	16/583	204/18888	0.000616805324686627	0.00668363923621971	0.00493277780579346	CD38/PTGS2/MMP2/IGFBP5/TGFB3/RECK/IDO1/HAVCR2/HSPG2/CORIN/GJA1/AVPR1A/AR/PAPPA/APELA/ITGB3	16
BP	GO:0007520	myoblast fusion	7/583	48/18888	0.000631715890251099	0.00681028406173761	0.00502624646298068	CDON/DOCK2/CXCL9/ADAM12/ITGB1/ADAMTS5/CXCL10	7
BP	GO:0042088	T-helper 1 type immune response	7/583	48/18888	0.000631715890251099	0.00681028406173761	0.00502624646298068	IL1R1/IL1RL1/TNFSF4/CCR2/HAVCR2/TLR4/SPN	7
BP	GO:0090263	positive regulation of canonical Wnt signaling pathway	11/583	111/18888	0.000641375778376729	0.00689682961684493	0.00509012034640485	ADGRA2/FGF10/SFRP4/USP34/RECK/FGF2/DAAM2/DACT1/RSPO1/ZEB2/LRRK2	11
BP	GO:0071559	response to transforming growth factor beta	21/583	309/18888	0.000648567932812814	0.00695646721844404	0.00513413514540307	LTBP1/FERMT2/TGFB2/MXRA5/ASPN/SOX6/LOX/LTBP2/TGFB3/POSTN/THBS1/CILP/MYOCD/ZEB1/DDR2/DCSTAMP/FBN1/COL3A1/HTRA4/ZEB2/PENK	21
BP	GO:0016055	Wnt signaling pathway	28/583	466/18888	0.000651537171598191	0.00697062300550369	0.00514458265008778	SNAI2/ADGRA2/FGF10/FERMT2/CCN4/SFRP4/USP34/NID1/PKD2/RECK/BICC1/LRP1/MDFIC/SULF1/FGF2/RBMS3/DAAM2/DIXDC1/EDNRA/DACT1/GREM1/RSPO1/ZEB2/PYGO1/ROR1/MITF/LRRK2/APCDD1L	28
BP	GO:0051145	smooth muscle cell differentiation	9/583	78/18888	0.000655216104179228	0.0069922809501551	0.00516056702999217	FGF10/QKI/EREG/NOTCH2/MYOCD/ZEB1/EDNRA/KIT/RBPMS2	9
BP	GO:0030217	T cell differentiation	21/583	310/18888	0.000676153037959429	0.00719753838392077	0.00531205475665859	CD4/PTPRC/CD86/LEPR/TNFSF4/CCR2/NCKAP1L/FGL2/LILRB2/PRR7/IL2RA/DOCK2/ZEB1/KIT/NLRP3/CLEC4E/IL7R/THEMIS/LILRB4/SPN/HLA-DOA	21
BP	GO:0002444	myeloid leukocyte mediated immunity	11/583	112/18888	0.00069186227825202	0.00734625625098753	0.0054218141509144	CD84/PIK3CG/CCR2/TREM1/CXCL6/FCGR2A/KIT/FCGR3B/ITGAM/FCGR3A/CD177	11
BP	GO:0051924	regulation of calcium ion transport	18/583	247/18888	0.000693928896171377	0.00734759116123745	0.00542279936502019	CD4/MYLK/CD84/PTGS2/P2RX7/CD33/PIK3CG/CASQ2/PKD2/LILRB2/CXCL9/STAC/CCR1/CXCL10/CXCL11/F2R/PLN/ITGB3	18
BP	GO:0198738	cell-cell signaling by wnt	28/583	468/18888	0.000696051707087007	0.00734759116123745	0.00542279936502019	SNAI2/ADGRA2/FGF10/FERMT2/CCN4/SFRP4/USP34/NID1/PKD2/RECK/BICC1/LRP1/MDFIC/SULF1/FGF2/RBMS3/DAAM2/DIXDC1/EDNRA/DACT1/GREM1/RSPO1/ZEB2/PYGO1/ROR1/MITF/LRRK2/APCDD1L	28
BP	GO:0071229	cellular response to acid chemical	10/583	95/18888	0.000697203988560392	0.00734759116123745	0.00542279936502019	MMP2/PKD2/PDGFRA/PDGFC/ZEB1/CYBB/AVPR1A/COL3A1/COL4A1/COL5A2	10
BP	GO:0098883	synapse pruning	4/583	14/18888	0.00070253786880197	0.00737482692444926	0.00544290038536955	ITGB1/C1QC/ITGAM/C1QB	4
BP	GO:0055007	cardiac muscle cell differentiation	12/583	130/18888	0.000703278573249657	0.00737482692444926	0.00544290038536955	IGF1/SOX6/MYH11/PDGFRA/MYOCD/ITGB1/GREM1/SGCD/TCAP/WT1/PRKG1/COL14A1	12
BP	GO:0002700	regulation of production of molecular mediator of immune response	15/583	187/18888	0.000716367607018183	0.00747022513598222	0.005513307863082	PTPRC/P2RX7/TGFB2/CD86/IL1R1/TNFSF4/TGFB3/CCR2/TLR4/ANGPT1/KIT/NLRP3/CLEC7A/LILRB4/TLR7	15
BP	GO:0097553	calcium ion transmembrane import into cytosol	15/583	187/18888	0.000716367607018183	0.00747022513598222	0.005513307863082	PTPRC/P2RX7/CASQ2/PKD2/ITPR2/FGF2/CXCL9/CCR5/CXCL10/CXCL11/XCR1/F2R/FLNA/PLN/ITGB3	15
BP	GO:0006911	phagocytosis, engulfment	7/583	49/18888	0.000717678988454515	0.00747022513598222	0.005513307863082	MSR1/HAVCR1/NCKAP1L/THBS1/ABCA1/RAB31/ITGAM	7
BP	GO:0002819	regulation of adaptive immune response	16/583	207/18888	0.000722372357418345	0.00750060339668286	0.00553572816508614	CD4/PTPRC/P2RX7/IL1R1/IL1RL1/TNFSF4/CCR2/NCKAP1L/HAVCR2/SAMSN1/NLRP3/SVEP1/IL7R/CLEC7A/LILRB4/SPN	16
BP	GO:0008584	male gonad development	13/583	149/18888	0.000731626177022695	0.00757806917671057	0.00559290083209042	TGFB2/AMH/INHBA/INHA/PDGFRA/CYP1B1/GJA1/KIT/AR/ZFPM2/WT1/FLNA/NTRK1	13
BP	GO:0043269	regulation of monoatomic ion transport	28/583	470/18888	0.000743208304172957	0.00767921343138121	0.00566754910632987	CD4/MYLK/CD84/PTGS2/P2RX7/CD33/PIK3CG/CASQ2/PKD2/CCR2/LILRB2/CXCL9/STAC/SCN2B/ITGB1/EDNRA/CCR1/CXCL10/CXCL11/P2RY12/P2RY1/F2R/LRRC26/RELN/FLNA/PLN/MIR210/ITGB3	28
BP	GO:0007044	cell-substrate junction assembly	10/583	96/18888	0.000757229061653112	0.00780495889056769	0.00576035399724813	EPHA3/FERMT2/TNS1/SORBS1/FN1/TLN1/THBS1/CDH11/GREM1/ITGB3	10
BP	GO:0022617	extracellular matrix disassembly	8/583	64/18888	0.000759071960251614	0.00780495889056769	0.00576035399724813	FAP/MMP2/LRP1/MMP13/MMP3/ADAMTS5/DDR2/SH3PXD2B	8
BP	GO:0007188	adenylate cyclase-modulating G protein-coupled receptor signaling pathway	18/583	249/18888	0.000762117165707914	0.0078172503453438	0.00576942555440099	CALCRL/ADGRL2/AKAP12/ADGRE3/CXCL9/EDNRA/ABCA1/CXCL10/CXCL11/P2RY12/P2RY1/FPR2/FPR1/GPR171/ADGRG3/FLNA/PLN/ITGB3	18
BP	GO:0046546	development of primary male sexual characteristics	13/583	150/18888	0.000779023357103616	0.00797131406082296	0.00588313038638464	TGFB2/AMH/INHBA/INHA/PDGFRA/CYP1B1/GJA1/KIT/AR/ZFPM2/WT1/FLNA/NTRK1	13
BP	GO:0048705	skeletal system morphogenesis	17/583	229/18888	0.000787254974785067	0.00803608580541472	0.00593093437652722	COL11A1/MMP2/P2RX7/TBX15/SFRP4/SOX6/RAB23/PRRX1/TGFB3/PDGFRA/MMP13/BMPR1B/ZEB1/MMP16/FREM1/GREM1/COL3A1	17
BP	GO:0051090	regulation of DNA-binding transcription factor activity	24/583	381/18888	0.000812642595901233	0.0082752472536834	0.00610744454446507	NLRC4/SFRP4/TNFSF4/TNFSF18/PTGIS/HAVCR2/TLR4/CYP1B1/MYOCD/HES6/KIT/NLRP3/DDR2/AR/PKHD1/CLEC7A/CMKLR1/ADGRG3/ROR1/RELN/FLNA/NTRK1/NFAM1/ADORA3	24
BP	GO:0035904	aorta development	8/583	65/18888	0.000842633230284108	0.00856001930572269	0.00631761705802584	MYLK/TGFB2/LOX/PKD2/LRP1/EDNRA/COL3A1/ROBO1	8
BP	GO:0032331	negative regulation of chondrocyte differentiation	5/583	25/18888	0.000876297116490416	0.00885940577580981	0.00653857556323622	SNAI2/CCN4/EFEMP1/ADAMTS12/GREM1	5
BP	GO:0090023	positive regulation of neutrophil chemotaxis	5/583	25/18888	0.000876297116490416	0.00885940577580981	0.00653857556323622	THBS4/NCKAP1L/C3AR1/CXCR2/C5AR1	5
BP	GO:0007264	small GTPase-mediated signal transduction	29/583	500/18888	0.000916061320964258	0.00923932014891397	0.006818966697694	IGF1/PREX2/CDON/FGF10/ARHGAP28/TGFB2/ARHGAP5/PIK3CG/DOCK4/NOTCH2/DOCK2/ARHGAP20/ITGAV/FGF2/CDH13/SLIT2/DOCK11/ITGB1/F2RL2/ABCA1/COL3A1/ROBO1/RASGRP4/HEG1/F2R/LRRK2/RELN/NTRK1/ARHGDIG	29
BP	GO:0044344	cellular response to fibroblast growth factor stimulus	11/583	116/18888	0.000928051117259339	0.00933796195604278	0.00689176807127675	FGF10/FLRT3/POSTN/SULF1/THBS1/FGF2/FGF7/ITGB1/NDNF/FLRT2/MIR339	11
BP	GO:0044706	multi-multicellular organism process	16/583	212/18888	0.000932560648625374	0.00936042046903066	0.00690834330080401	CD38/PTGS2/MMP2/IGFBP5/TGFB3/RECK/IDO1/HAVCR2/HSPG2/CORIN/GJA1/AVPR1A/AR/PAPPA/APELA/ITGB3	16
BP	GO:0002517	T cell tolerance induction	4/583	15/18888	0.000934749651031211	0.00936042046903066	0.00690834330080401	LILRB2/IDO1/IL2RA/LILRB4	4
BP	GO:0050729	positive regulation of inflammatory response	13/583	153/18888	0.000936972918735433	0.00936042046903066	0.00690834330080401	PTGS2/NLRC4/CCN4/PIK3CG/SERPINE1/IL1RL1/TNFSF4/CCR2/IDO1/TLR4/NLRP3/LRRK2/TLR7	13
BP	GO:0002822	regulation of adaptive immune response based on somatic recombination of immune receptors built from immunoglobulin superfamily domains	15/583	192/18888	0.000939142990740416	0.00936042046903066	0.00690834330080401	CD4/PTPRC/P2RX7/IL1R1/IL1RL1/TNFSF4/CCR2/NCKAP1L/HAVCR2/NLRP3/SVEP1/IL7R/CLEC7A/LILRB4/SPN	15
BP	GO:0043406	positive regulation of MAP kinase activity	9/583	82/18888	0.000944435966381696	0.00939102680924481	0.00693093193409031	PIK3CG/TLR4/THBS1/FGF2/PIK3R5/PDGFC/KIT/ROBO1/LRRK2	9
BP	GO:0002709	regulation of T cell mediated immunity	10/583	99/18888	0.000963327237294978	0.00955638710048962	0.00705297406499882	PTPRC/P2RX7/IL1R1/TNFSF4/CCR2/NCKAP1L/NLRP3/IL7R/LILRB4/SPN	10
BP	GO:0046661	male sex differentiation	14/583	173/18888	0.000977757353714762	0.00967682102294751	0.00714185884150583	FGF10/TGFB2/AMH/INHBA/INHA/PDGFRA/CYP1B1/GJA1/KIT/AR/ZFPM2/WT1/FLNA/NTRK1	14
BP	GO:0034767	positive regulation of monoatomic ion transmembrane transport	13/583	154/18888	0.000995243033961779	0.00982686229327682	0.00725259495727681	P2RX7/PKD2/CCR2/CXCL9/STAC/EDNRA/CXCL10/CXCL11/F2R/LRRC26/RELN/FLNA/MIR210	13
BP	GO:0003180	aortic valve morphogenesis	6/583	38/18888	0.00100308386155462	0.00985821488123219	0.00727573434953819	SNAI2/CDH11/SLIT2/ADAMTS5/ROBO1/SLIT3	6
BP	GO:0031952	regulation of protein autophosphorylation	6/583	38/18888	0.00100308386155462	0.00985821488123219	0.00727573434953819	PTPRC/RASSF2/EPHA7/GPNMB/PDGFC/GREM1	6
BP	GO:1904707	positive regulation of vascular associated smooth muscle cell proliferation	7/583	52/18888	0.00103219048395941	0.0101207354645301	0.00746948444003357	IGF1/CALCRL/MMP2/IGFBP5/FGF2/GJA1/DDR2	7
BP	GO:0002092	positive regulation of receptor internalization	5/583	26/18888	0.00105767559566052	0.0102989333347036	0.00760100118831462	SELE/SFRP4/ANGPT1/GREM1/APELA	5
BP	GO:0033622	integrin activation	5/583	26/18888	0.00105767559566052	0.0102989333347036	0.00760100118831462	FERMT2/FN1/TLN1/JAM3/P2RY12	5
BP	GO:0060740	prostate gland epithelium morphogenesis	5/583	26/18888	0.00105767559566052	0.0102989333347036	0.00760100118831462	TNC/FGF10/MMP2/SULF1/AR	5
BP	GO:0032755	positive regulation of interleukin-6 production	10/583	101/18888	0.00112469085309028	0.0109263070003667	0.00806402661271988	P2RX7/TLR8/TNFSF4/EREG/LILRB2/TLR4/CLEC7A/TLR1/F2R/TLR7	10
BP	GO:0034394	protein localization to cell surface	8/583	68/18888	0.00113845482951364	0.011034656214506	0.00814399241875642	FGF10/FCN1/TMEM35A/FGF7/ANGPT1/JAM3/FLNA/CD177	8
BP	GO:0014912	negative regulation of smooth muscle cell migration	6/583	39/18888	0.00115497025058611	0.0111691173431966	0.00824322980244885	SERPINE1/IGFBP5/LRP1/MYOCD/SLIT2/PRKG1	6
BP	GO:0038084	vascular endothelial growth factor signaling pathway	7/583	53/18888	0.00115814475974103	0.0111742460152182	0.00824701495581031	DCN/ADGRA2/PDGFRA/ITGB1/ADAMTS3/TNXB/ROBO1	7
BP	GO:0042063	gliogenesis	22/583	346/18888	0.00117045760379085	0.0112673208055129	0.00831570766102936	VCAN/FGF10/TGFB2/SOX6/QKI/LEPR/CCR2/LRP1/TSPAN2/TLR4/FGF2/DAAM2/COL3A1/P2RY12/ZEB2/P2RY1/PENK/CSF1R/ROR1/RELN/LAMA2/C5AR1	22
BP	GO:0071560	cellular response to transforming growth factor beta stimulus	20/583	302/18888	0.00118477590110871	0.0113792339956487	0.00839830381575388	LTBP1/FERMT2/TGFB2/ASPN/SOX6/LOX/LTBP2/TGFB3/POSTN/THBS1/CILP/MYOCD/ZEB1/DDR2/DCSTAMP/FBN1/COL3A1/HTRA4/ZEB2/PENK	20
BP	GO:0048754	branching morphogenesis of an epithelial tube	13/583	157/18888	0.00118854293527861	0.0113895293525792	0.008405902177421	TNC/FGF10/PKD2/FGF2/SLIT2/EDNRA/DCHS1/GREM1/AR/CLIC4/PKHD1/WT1/COL4A1	13
BP	GO:0001894	tissue homeostasis	18/583	259/18888	0.00119591268677658	0.011408413124871	0.00841983911350602	CD38/PTGS2/P2RX7/CCR2/TLR4/ITGB1/GJA1/ANGPT1/TFF3/DCSTAMP/JAM3/COL3A1/ZEB2/F2R/CSF1R/COL14A1/LAMA2/ITGB3	18
BP	GO:0060249	anatomical structure homeostasis	18/583	259/18888	0.00119591268677658	0.011408413124871	0.00841983911350602	CD38/PTGS2/P2RX7/CCR2/TLR4/ITGB1/GJA1/ANGPT1/TFF3/DCSTAMP/JAM3/COL3A1/ZEB2/F2R/CSF1R/COL14A1/LAMA2/ITGB3	18
BP	GO:0007200	phospholipase C-activating G protein-coupled receptor signaling pathway	10/583	102/18888	0.00121328253279954	0.0115230457651212	0.0085044423249693	P2RY12/P2RY1/FPR2/FPR1/C3AR1/CMKLR1/CXCR2/F2R/FPR3/C5AR1	10
BP	GO:0030728	ovulation	4/583	16/18888	0.00121610942054995	0.0115230457651212	0.0085044423249693	MMP2/INHBA/EREG/NRIP1	4
BP	GO:0032354	response to follicle-stimulating hormone	4/583	16/18888	0.00121610942054995	0.0115230457651212	0.0085044423249693	INHBA/CYP1B1/EDNRA/PAPPA	4
BP	GO:0071624	positive regulation of granulocyte chemotaxis	5/583	27/18888	0.00126546332409431	0.0119638657888648	0.00882978412643691	THBS4/NCKAP1L/C3AR1/CXCR2/C5AR1	5
BP	GO:0150115	cell-substrate junction organization	10/583	103/18888	0.00130748392664211	0.0123335425758695	0.00910261953627953	EPHA3/FERMT2/TNS1/SORBS1/FN1/TLN1/THBS1/CDH11/GREM1/ITGB3	10
BP	GO:0030510	regulation of BMP signaling pathway	11/583	121/18888	0.00131336050023546	0.012361384129165	0.00912316765255581	CHRDL2/CHRDL1/SFRP4/NOTCH2/SULF1/FBN1/RBPMS2/GREM1/GREM2/RGMA/MIR210	11
BP	GO:0009595	detection of biotic stimulus	6/583	40/18888	0.00132385962202249	0.0124325128059268	0.00917566329836876	FAP/NLRC4/TLR4/NLRP3/CLEC7A/TLR1	6
BP	GO:0048678	response to axon injury	9/583	86/18888	0.00132953859133166	0.0124581598380656	0.009194591775273	TNC/KCNK2/MMP2/FLRT3/FGF2/P2RY12/RGMA/FLNA/NTRK1	9
BP	GO:0031214	biomineral tissue development	14/583	180/18888	0.00143146219037269	0.0133245797720595	0.00983404236047828	IGF1/IBSP/PTGS2/P2RX7/ASPN/LOX/MMP13/BMPR1B/GJA1/DDR2/CCR1/SGMS2/GREM1/AMTN	14
BP	GO:0071772	response to BMP	14/583	180/18888	0.00143146219037269	0.0133245797720595	0.00983404236047828	CHRDL2/CHRDL1/SFRP4/NOTCH2/SULF1/BMPR1B/ADAMTS12/GDF6/FBN1/RBPMS2/GREM1/GREM2/RGMA/MIR210	14
BP	GO:0071773	cellular response to BMP stimulus	14/583	180/18888	0.00143146219037269	0.0133245797720595	0.00983404236047828	CHRDL2/CHRDL1/SFRP4/NOTCH2/SULF1/BMPR1B/ADAMTS12/GDF6/FBN1/RBPMS2/GREM1/GREM2/RGMA/MIR210	14
BP	GO:0043542	endothelial cell migration	19/583	286/18888	0.00150017529182982	0.0138885863904328	0.010250300514323	DCN/SNAI2/ADGRA2/PTGS2/FAP/SRPX2/PIK3CG/THBS1/CYP1B1/FGF2/CDH13/SLIT2/ITGB1/ANGPT1/GREM1/ZEB2/ROBO1/MIR210/ITGB3	19
BP	GO:0034698	response to gonadotropin	5/583	28/18888	0.00150191291538756	0.0138885863904328	0.010250300514323	INHBA/CYP1B1/EDNRA/PAPPA/WT1	5
BP	GO:0060512	prostate gland morphogenesis	5/583	28/18888	0.00150191291538756	0.0138885863904328	0.010250300514323	TNC/FGF10/MMP2/SULF1/AR	5
BP	GO:0071634	regulation of transforming growth factor beta production	6/583	41/18888	0.00151096717147156	0.0139069100927703	0.0102638240976607	LTBP1/PTGS2/TGFB2/FN1/THBS1/ITGAV	6
BP	GO:0032835	glomerulus development	8/583	71/18888	0.00151176652508683	0.0139069100927703	0.0102638240976607	NID1/NOTCH2/PDGFRA/SULF1/EDNRA/ANGPT1/WT1/ITGB3	8
BP	GO:0090100	positive regulation of transmembrane receptor protein serine/threonine kinase signaling pathway	10/583	105/18888	0.0015137668345183	0.0139069100927703	0.0102638240976607	TGFB2/AMH/TGFB3/INHBA/NOTCH2/SULF1/THBS1/MYOCD/GDF6/ZEB2	10
BP	GO:0046068	cGMP metabolic process	4/583	17/18888	0.00155177409357348	0.0142251568751443	0.0104987022245878	PDE1A/PDE5A/GUCY1A2/GUCY1A1	4
BP	GO:0001935	endothelial cell proliferation	15/583	202/18888	0.00156321961950069	0.0142990608485063	0.010553246143952	FGF10/THBS4/ITGA4/ALDH1A2/SULF1/THBS1/FGF2/FGF7/CDH13/HSPG2/VASH2/COL8A1/ZEB2/APELA/ITGB3	15
BP	GO:0022408	negative regulation of cell-cell adhesion	15/583	203/18888	0.00164129412730561	0.014980796937351	0.0110563930867489	CD86/TNFSF4/LAX1/FGL2/LILRB2/IDO1/IL2RA/HAVCR2/GPNMB/PDE5A/VSIG4/PRKG1/LILRB4/SPN/PDCD1LG2	15
BP	GO:1903053	regulation of extracellular matrix organization	8/583	72/18888	0.00165572855271024	0.0150799759994687	0.0111295909747741	FAP/NID1/LRP1/DDR2/TNXB/ANTXR1/LAMA2/ITGB3	8
BP	GO:0016049	cell growth	28/583	496/18888	0.00166302324710837	0.0151138413812473	0.011154584903638	CD38/IGF1/TNC/SEMA3C/TGFB2/ITGA4/FN1/IGFBP5/INHBA/FLRT3/DCLK1/POSTN/EPHA7/MYOCD/SLIT2/ITGB1/EDNRA/SPOCK1/GJA1/SEMA3D/DCSTAMP/AVPR1A/GREM1/RGMA/SLIT3/WT1/PRKG1/COL14A1	28
BP	GO:0048732	gland development	26/583	449/18888	0.00169096987580453	0.0153348469853003	0.0113176953738622	SNAI2/HGF/TNC/FGF10/SEMA3C/MMP2/TGFB2/ARHGAP5/IGFBP5/PKD2/TGFB3/ALDH1A2/NOTCH2/PDGFRA/SULF1/CYP1B1/FGF2/FGF7/EDNRA/GJA1/AR/ROBO1/ALOX15B/CSF1R/ALDH1A3/WT1	26
BP	GO:0002691	regulation of cellular extravasation	6/583	42/18888	0.00171753799627985	0.0155424316322883	0.0114709006716492	SELE/ITGA4/IL1R1/CCR2/LYVE1/JAM3	6
BP	GO:0030316	osteoclast differentiation	10/583	107/18888	0.00174571013329025	0.0157636132976167	0.0116341410817342	RASSF2/CCN4/NOTCH2/TLR4/CCR1/DCSTAMP/FBN1/CSF1R/LILRB4/MITF	10
BP	GO:0007584	response to nutrient	13/583	164/18888	0.0017637453624025	0.0158925115170853	0.0117292728286357	NR1H4/SNAI2/TNC/PTGS2/ALDH1A2/POSTN/CYP1B1/VCAM1/ABCA1/CYBB/FOLR2/CXCL10/PENK	13
BP	GO:0002710	negative regulation of T cell mediated immunity	5/583	29/18888	0.00176931659156431	0.0159087913105336	0.0117412879301345	PTPRC/NCKAP1L/IL7R/LILRB4/SPN	5
BP	GO:0071496	cellular response to external stimulus	21/583	335/18888	0.00178378309417419	0.0159641050380776	0.0117821115470207	NR1H4/SNAI2/TNC/PTGS2/PTPRC/P2RX7/TLR8/ITGA4/INHBA/POSTN/TLR4/FGF2/MYOCD/PIEZO2/VCAM1/FOLR2/AVPR1A/PENK/LRRK2/TLR7/ITGB3	21
BP	GO:0001541	ovarian follicle development	7/583	57/18888	0.0017868011554687	0.0159641050380776	0.0117821115470207	MMP2/AMH/INHBA/INHA/EREG/BMPR1B/KIT	7
BP	GO:0002707	negative regulation of lymphocyte mediated immunity	7/583	57/18888	0.0017868011554687	0.0159641050380776	0.0117821115470207	PTPRC/NCKAP1L/HAVCR2/SVEP1/IL7R/LILRB4/SPN	7
BP	GO:0032732	positive regulation of interleukin-1 production	8/583	73/18888	0.00181032105737342	0.0161401198068778	0.0119120170841604	P2RX7/NLRC4/TLR8/HAVCR2/TLR4/GBP5/NLRP3/CLEC7A	8
BP	GO:0007266	Rho protein signal transduction	12/583	145/18888	0.00181923571922422	0.0161854529461928	0.0119454746505515	ARHGAP5/ARHGAP20/CDH13/ITGB1/F2RL2/ABCA1/COL3A1/ROBO1/HEG1/F2R/LRRK2/ARHGDIG	12
BP	GO:0048762	mesenchymal cell differentiation	18/583	269/18888	0.00182409925697295	0.0161946291175791	0.011952247011081	IGF1/SNAI2/HGF/EPHA3/FGF10/FERMT2/SEMA3C/TGFB2/FAM83D/QKI/FN1/TGFB3/ALDH1A2/EDNRA/SEMA3D/GREM1/TNXB/FLNA	18
BP	GO:0031640	killing of cells of another organism	9/583	90/18888	0.00183213842534064	0.0161979434842877	0.0119546931387014	C6/C7/GBP1/TREM1/CXCL6/GBP5/CLEC7A/C8G/CCL13	9
BP	GO:0141061	disruption of cell in another organism	9/583	90/18888	0.00183213842534064	0.0161979434842877	0.0119546931387014	C6/C7/GBP1/TREM1/CXCL6/GBP5/CLEC7A/C8G/CCL13	9
BP	GO:0007517	muscle organ development	22/583	359/18888	0.00186593630721688	0.0164623107187861	0.0121498061274225	IGF1/COL11A1/CDON/MYLK/EVC/TGFB2/SOX6/LOX/MYOCD/ITGB1/EDNRA/GJA1/COL6A3/COL3A1/CXCL10/ZFPM2/SGCD/CAVIN4/HEG1/TCAP/WT1/LAMA2	22
BP	GO:0003231	cardiac ventricle development	11/583	127/18888	0.00193989591891495	0.016688509560743	0.0123167494030641	COL11A1/SEMA3C/KCNK2/TGFB2/MYOCD/SLIT2/EDNRA/ROBO1/ZFPM2/HEG1/SLIT3	11
BP	GO:0003176	aortic valve development	6/583	43/18888	0.00194484464495393	0.016688509560743	0.0123167494030641	SNAI2/CDH11/SLIT2/ADAMTS5/ROBO1/SLIT3	6
BP	GO:0010712	regulation of collagen metabolic process	6/583	43/18888	0.00194484464495393	0.016688509560743	0.0123167494030641	FAP/TGFB3/INHBA/ITGB1/DDR2/F2R	6
BP	GO:0042554	superoxide anion generation	6/583	43/18888	0.00194484464495393	0.016688509560743	0.0123167494030641	CYBB/ITGAM/FPR2/CLEC7A/SH3PXD2B/CD177	6
BP	GO:0002524	hypersensitivity	4/583	18/18888	0.00194686114847286	0.016688509560743	0.0123167494030641	FCGR2A/FCGR3B/SPN/FCGR3A	4
BP	GO:0002830	positive regulation of type 2 immune response	4/583	18/18888	0.00194686114847286	0.016688509560743	0.0123167494030641	CD86/TNFSF4/IDO1/NLRP3	4
BP	GO:0006957	complement activation, alternative pathway	4/583	18/18888	0.00194686114847286	0.016688509560743	0.0123167494030641	CFH/C7/VSIG4/C8G	4
BP	GO:0010002	cardioblast differentiation	4/583	18/18888	0.00194686114847286	0.016688509560743	0.0123167494030641	TGFB2/MYOCD/ITGB1/GREM1	4
BP	GO:0032930	positive regulation of superoxide anion generation	4/583	18/18888	0.00194686114847286	0.016688509560743	0.0123167494030641	ITGAM/FPR2/CLEC7A/CD177	4
BP	GO:0043116	negative regulation of vascular permeability	4/583	18/18888	0.00194686114847286	0.016688509560743	0.0123167494030641	FERMT2/AKAP12/SLIT2/ANGPT1	4
BP	GO:0051917	regulation of fibrinolysis	4/583	18/18888	0.00194686114847286	0.016688509560743	0.0123167494030641	FAP/PLAT/SERPINE1/THBS1	4
BP	GO:0071318	cellular response to ATP	4/583	18/18888	0.00194686114847286	0.016688509560743	0.0123167494030641	PTGS2/P2RX7/P2RY12/P2RY1	4
BP	GO:0071371	cellular response to gonadotropin stimulus	4/583	18/18888	0.00194686114847286	0.016688509560743	0.0123167494030641	INHBA/CYP1B1/EDNRA/WT1	4
BP	GO:0097094	craniofacial suture morphogenesis	4/583	18/18888	0.00194686114847286	0.016688509560743	0.0123167494030641	RAB23/TGFB3/MMP16/FREM1	4
BP	GO:0060047	heart contraction	17/583	249/18888	0.00195411940934083	0.0167168190766688	0.0123376428934091	CELF2/TGFB2/PIK3CG/CASQ2/SCN7A/PDE5A/CORIN/SCN2B/EDNRA/GJA1/AVPR1A/SGCD/TCAP/FLNA/PLN/APELA/ADORA3	17
BP	GO:0060415	muscle tissue morphogenesis	8/583	74/18888	0.00197608419913582	0.0167601462483147	0.0123696199800126	COL11A1/MYLK/TGFB2/EDNRA/COL3A1/ZFPM2/HEG1/TCAP	8
BP	GO:0033273	response to vitamin	9/583	91/18888	0.00197891258034253	0.0167601462483147	0.0123696199800126	SNAI2/TNC/PTGS2/ALDH1A2/POSTN/ABCA1/FOLR2/CXCL10/PENK	9
BP	GO:0048008	platelet-derived growth factor receptor signaling pathway	7/583	58/18888	0.00197901395596523	0.0167601462483147	0.0123696199800126	PLAT/LOX/LRP1/PDGFRA/MYOCD/PDGFC/ITGB3	7
BP	GO:0061756	leukocyte adhesion to vascular endothelial cell	7/583	58/18888	0.00197901395596523	0.0167601462483147	0.0123696199800126	SELE/NFAT5/ITGA4/CCR2/ITGB1/VCAM1/SPN	7
BP	GO:0099024	plasma membrane invagination	7/583	58/18888	0.00197901395596523	0.0167601462483147	0.0123696199800126	MSR1/HAVCR1/NCKAP1L/THBS1/ABCA1/RAB31/ITGAM	7
BP	GO:0051651	maintenance of location in cell	16/583	228/18888	0.00198565613409814	0.0167827656453974	0.012386313948069	CD4/PTPRC/P2RX7/CASQ2/PKD2/ITPR2/FGF2/CXCL9/CCR5/CXCL10/CXCL11/XCR1/F2R/FLNA/PLN/ITGB3	16
BP	GO:0002438	acute inflammatory response to antigenic stimulus	5/583	30/18888	0.0020699980519205	0.0173223995394376	0.012784584112226	FCGR2A/FCGR3B/CXCR2/SPN/FCGR3A	5
BP	GO:0010955	negative regulation of protein processing	5/583	30/18888	0.0020699980519205	0.0173223995394376	0.012784584112226	PLAT/SERPINE1/THBS1/GAS1/LRRK2	5
BP	GO:0043032	positive regulation of macrophage activation	5/583	30/18888	0.0020699980519205	0.0173223995394376	0.012784584112226	IL1RL1/HAVCR2/TLR4/THBS1/LRRK2	5
BP	GO:0071295	cellular response to vitamin	5/583	30/18888	0.0020699980519205	0.0173223995394376	0.012784584112226	SNAI2/TNC/POSTN/FOLR2/PENK	5
BP	GO:1903318	negative regulation of protein maturation	5/583	30/18888	0.0020699980519205	0.0173223995394376	0.012784584112226	PLAT/SERPINE1/THBS1/GAS1/LRRK2	5
BP	GO:0060390	regulation of SMAD protein signal transduction	8/583	75/18888	0.00215357047226104	0.017986143904694	0.0132744524845214	TGFB2/AMH/TGFB3/INHBA/LRP1/CILP/GDF6/GREM1	8
BP	GO:0030509	BMP signaling pathway	13/583	168/18888	0.00218472979704557	0.0181564157006068	0.0134001194910947	CHRDL2/CHRDL1/SFRP4/NOTCH2/SULF1/BMPR1B/GDF6/FBN1/RBPMS2/GREM1/GREM2/RGMA/MIR210	13
BP	GO:0007566	embryo implantation	7/583	59/18888	0.00218684704013461	0.0181564157006068	0.0134001194910947	PTGS2/MMP2/RECK/HSPG2/GJA1/APELA/ITGB3	7
BP	GO:0043616	keratinocyte proliferation	7/583	59/18888	0.00218684704013461	0.0181564157006068	0.0134001194910947	SNAI2/FGF10/EREG/NOTCH2/FGF7/CDH13/ZEB1	7
BP	GO:0014002	astrocyte development	6/583	44/18888	0.00219418458978512	0.018181615836141	0.0134187181414516	LRP1/TSPAN2/TLR4/ZEB2/ROR1/C5AR1	6
BP	GO:0030111	regulation of Wnt signaling pathway	21/583	342/18888	0.00228759442186224	0.0189185401698431	0.0139625960901799	SNAI2/ADGRA2/FGF10/CCN4/SFRP4/USP34/RECK/BICC1/LRP1/MDFIC/SULF1/FGF2/RBMS3/DAAM2/DIXDC1/DACT1/GREM1/RSPO1/ZEB2/LRRK2/APCDD1L	21
BP	GO:0001938	positive regulation of endothelial cell proliferation	10/583	111/18888	0.00229579987638429	0.0189493169484375	0.0139853105134183	FGF10/THBS4/ITGA4/FGF2/FGF7/CDH13/HSPG2/VASH2/APELA/ITGB3	10
BP	GO:0141060	disruption of anatomical structure in another organism	9/583	93/18888	0.00230056655128924	0.0189516457032131	0.0139870292222633	C6/C7/GBP1/TREM1/CXCL6/GBP5/CLEC7A/C8G/CCL13	9
BP	GO:0050864	regulation of B cell activation	11/583	130/18888	0.00233401500058981	0.0191897809192462	0.0141627819921106	CD38/PTPRC/TNFSF4/INHBA/NCKAP1L/INHA/TLR4/SAMSN1/SLAMF8/MNDA/NFAM1	11
BP	GO:0002825	regulation of T-helper 1 type immune response	5/583	31/18888	0.00240630444067885	0.0195192399904409	0.0144059352110186	IL1R1/IL1RL1/TNFSF4/CCR2/HAVCR2	5
BP	GO:0010575	positive regulation of vascular endothelial growth factor production	5/583	31/18888	0.00240630444067885	0.0195192399904409	0.0144059352110186	PTGS2/SULF1/CYP1B1/C3AR1/C5AR1	5
BP	GO:0060325	face morphogenesis	5/583	31/18888	0.00240630444067885	0.0195192399904409	0.0144059352110186	MMP2/CRISPLD2/TGFB3/CRISPLD1/PDGFRA	5
BP	GO:0098868	bone growth	5/583	31/18888	0.00240630444067885	0.0195192399904409	0.0144059352110186	EVC/LEPR/MMP13/DDR2/BNC2	5
BP	GO:0002693	positive regulation of cellular extravasation	4/583	19/18888	0.00240641837080448	0.0195192399904409	0.0144059352110186	IL1R1/CCR2/LYVE1/JAM3	4
BP	GO:0061298	retina vasculature development in camera-type eye	4/583	19/18888	0.00240641837080448	0.0195192399904409	0.0144059352110186	PDGFRA/CYP1B1/CLIC4/COL4A1	4
BP	GO:0098543	detection of other organism	4/583	19/18888	0.00240641837080448	0.0195192399904409	0.0144059352110186	NLRC4/TLR4/CLEC7A/TLR1	4
BP	GO:0022029	telencephalon cell migration	7/583	60/18888	0.00241113079736104	0.0195199976046892	0.0144064943589046	SLIT2/DIXDC1/COL3A1/P2RY12/ROBO1/LRRK2/RELN	7
BP	GO:0034331	cell junction maintenance	6/583	45/18888	0.002466877634947	0.0199331259756903	0.014711398676357	FERMT2/F2R/CSF1R/KIRREL1/CD177/ITGB3	6
BP	GO:0050848	regulation of calcium-mediated signaling	9/583	94/18888	0.00247626878009361	0.0199708241692283	0.01473922136484	CD4/IGF1/NFAT5/GBP1/PDGFRA/CDH13/CLEC7A/CMKLR1/LRRK2	9
BP	GO:0030239	myofibril assembly	8/583	77/18888	0.00254598149642333	0.0204161628157211	0.0150678980803003	LDB3/FLNC/MYH11/PDGFRA/ITGB1/PGM5/LMOD1/TCAP	8
BP	GO:0032729	positive regulation of type II interferon production	8/583	77/18888	0.00254598149642333	0.0204161628157211	0.0150678980803003	TLR8/IL1R1/TNFSF4/CCR2/HAVCR2/TLR4/CLEC7A/TLR7	8
BP	GO:0045669	positive regulation of osteoblast differentiation	8/583	77/18888	0.00254598149642333	0.0204161628157211	0.0150678980803003	IGF1/HGF/FERMT2/CCN4/FGF2/BMPR1B/DDR2/MIR210	8
BP	GO:0030099	myeloid cell differentiation	25/583	439/18888	0.00256849433585409	0.0205576838320443	0.015172345927304	CD4/RASSF2/CCN4/QKI/LOX/IL1RL1/CSF3R/INHBA/NCKAP1L/INHA/TSPAN2/NOTCH2/TLR4/KIT/C1QC/CCR1/DCSTAMP/FBN1/RASGRP4/GPR171/CSF1R/LILRB4/MITF/FLNA/CLEC5A	25
BP	GO:0060840	artery development	10/583	113/18888	0.00261881944265535	0.0209208524851825	0.0154403780889221	MYLK/TGFB2/LOX/PRRX1/PKD2/LRP1/MYOCD/EDNRA/COL3A1/ROBO1	10
BP	GO:0050878	regulation of body fluid levels	22/583	370/18888	0.00270389854283144	0.0215597646075579	0.0159119193295125	FGF10/FAP/PLAT/PIK3CG/SERPINE1/F13A1/PDGFRA/TLR4/TLN1/THBS1/GJA1/MERTK/F2RL2/SVEP1/COL3A1/P2RY12/P2RY1/HEG1/F2R/PRKG1/FLNA/ITGB3	22
BP	GO:2000241	regulation of reproductive process	15/583	214/18888	0.00273727123616611	0.0217847612882071	0.0160779753647739	IGF1/PLAT/AMH/RETN/INHBA/SULF1/PDE5A/GJA1/KIT/AR/P2RY1/ZFPM2/WT1/APELA/ITGB3	15
BP	GO:0010959	regulation of metal ion transport	23/583	394/18888	0.00275863520155653	0.0218996312691755	0.0161627537426376	CD4/MYLK/CD84/PTGS2/P2RX7/CD33/PIK3CG/CASQ2/PKD2/LILRB2/CXCL9/STAC/SCN2B/ITGB1/CCR1/CXCL10/CXCL11/F2R/LRRC26/FLNA/PLN/MIR210/ITGB3	23
BP	GO:2000242	negative regulation of reproductive process	8/583	78/18888	0.00276206896982266	0.0218996312691755	0.0161627537426376	IGF1/PLAT/AMH/SULF1/GJA1/KIT/ZFPM2/WT1	8
BP	GO:0061037	negative regulation of cartilage development	5/583	32/18888	0.00278059845249789	0.0220052604124646	0.0162407120338089	SNAI2/CCN4/EFEMP1/ADAMTS12/GREM1	5
BP	GO:0016525	negative regulation of angiogenesis	12/583	153/18888	0.00284886540343874	0.0225033741961348	0.0166083387907309	DCN/TGFB2/SERPINE1/THBS4/CCR2/SULF1/THBS1/HSPG2/EFNA3/CXCL10/ZNF354C/THBS2	12
BP	GO:0002040	sprouting angiogenesis	14/583	194/18888	0.00287221069559578	0.0226454522380369	0.016713197743618	ADGRA2/PTGS2/SRPX2/RECK/THBS1/FGF2/CDH13/SLIT2/ITGB1/ANGPT1/GREM1/ROBO1/ZNF354C/APELA	14
BP	GO:0002090	regulation of receptor internalization	7/583	62/18888	0.00291244840518593	0.0228773363574642	0.0168843369684326	SELE/SFRP4/ANGPT1/GREM1/RSPO1/APELA/ITGB3	7
BP	GO:0032731	positive regulation of interleukin-1 beta production	7/583	62/18888	0.00291244840518593	0.0228773363574642	0.0168843369684326	P2RX7/NLRC4/TLR8/TLR4/GBP5/NLRP3/CLEC7A	7
BP	GO:0002577	regulation of antigen processing and presentation	4/583	20/18888	0.00293539688825526	0.0230148186452073	0.016985804081438	FGL2/LILRB2/THBS1/HLA-DOA	4
BP	GO:0032355	response to estradiol	10/583	115/18888	0.00297723905923531	0.0231171010965888	0.0170612923877731	CD38/FGF10/PTGS2/MMP2/ALDH1A2/POSTN/CYP1B1/ITGAM/NRIP1/PENK	10
BP	GO:0001794	type IIa hypersensitivity	3/583	10/18888	0.00298502243433552	0.0231171010965888	0.0170612923877731	FCGR2A/FCGR3B/FCGR3A	3
BP	GO:0001915	negative regulation of T cell mediated cytotoxicity	3/583	10/18888	0.00298502243433552	0.0231171010965888	0.0170612923877731	PTPRC/NCKAP1L/IL7R	3
BP	GO:0002445	type II hypersensitivity	3/583	10/18888	0.00298502243433552	0.0231171010965888	0.0170612923877731	FCGR2A/FCGR3B/FCGR3A	3
BP	GO:0014820	tonic smooth muscle contraction	3/583	10/18888	0.00298502243433552	0.0231171010965888	0.0170612923877731	CD38/MYLK/EDNRA	3
BP	GO:0061299	retina vasculature morphogenesis in camera-type eye	3/583	10/18888	0.00298502243433552	0.0231171010965888	0.0170612923877731	CYP1B1/CLIC4/COL4A1	3
BP	GO:0043299	leukocyte degranulation	8/583	79/18888	0.00299220404634029	0.0231171010965888	0.0170612923877731	CD84/PIK3CG/CCR2/NCKAP1L/KIT/ITGAM/FCGR3A/CD177	8
BP	GO:0055002	striated muscle cell development	8/583	79/18888	0.00299220404634029	0.0231171010965888	0.0170612923877731	LDB3/FLNC/MYH11/PDGFRA/ITGB1/PGM5/LMOD1/TCAP	8
BP	GO:0048588	developmental cell growth	16/583	238/18888	0.00305013451073893	0.0235216577415743	0.0173598704481741	IGF1/SEMA3C/ITGA4/FN1/FLRT3/DCLK1/POSTN/EPHA7/SLIT2/ITGB1/EDNRA/SEMA3D/RGMA/SLIT3/PRKG1/COL14A1	16
BP	GO:0003015	heart process	17/583	260/18888	0.00306275157851083	0.0235759347373165	0.0173999289178939	CELF2/TGFB2/PIK3CG/CASQ2/SCN7A/PDE5A/CORIN/SCN2B/EDNRA/GJA1/AVPR1A/SGCD/TCAP/FLNA/PLN/APELA/ADORA3	17
BP	GO:2000181	negative regulation of blood vessel morphogenesis	12/583	155/18888	0.00316906156793032	0.0242862033780915	0.0179241339600182	DCN/TGFB2/SERPINE1/THBS4/CCR2/SULF1/THBS1/HSPG2/EFNA3/CXCL10/ZNF354C/THBS2	12
BP	GO:0021885	forebrain cell migration	7/583	63/18888	0.00319121629576117	0.0242862033780915	0.0179241339600182	SLIT2/DIXDC1/COL3A1/P2RY12/ROBO1/LRRK2/RELN	7
BP	GO:0032615	interleukin-12 production	7/583	63/18888	0.00319121629576117	0.0242862033780915	0.0179241339600182	TLR8/TNFSF4/IDO1/TLR4/THBS1/CLEC7A/CMKLR1	7
BP	GO:0032655	regulation of interleukin-12 production	7/583	63/18888	0.00319121629576117	0.0242862033780915	0.0179241339600182	TLR8/TNFSF4/IDO1/TLR4/THBS1/CLEC7A/CMKLR1	7
BP	GO:0010743	regulation of macrophage derived foam cell differentiation	5/583	33/18888	0.00319525061008492	0.0242862033780915	0.0179241339600182	MSR1/ITGAV/ABCA1/ALOX15B/ITGB3	5
BP	GO:0048566	embryonic digestive tract development	5/583	33/18888	0.00319525061008492	0.0242862033780915	0.0179241339600182	FGF10/TGFB2/ALDH1A2/PDGFRA/RBPMS2	5
BP	GO:0048799	animal organ maturation	5/583	33/18888	0.00319525061008492	0.0242862033780915	0.0179241339600182	IGF1/ALDH1A2/ADAMTS12/DCHS1/GREM1	5
BP	GO:0043433	negative regulation of DNA-binding transcription factor activity	12/583	156/18888	0.00333974110578131	0.0252934514570462	0.0186675210270327	SFRP4/TNFSF4/PTGIS/HAVCR2/CYP1B1/HES6/NLRP3/PKHD1/CMKLR1/ADGRG3/FLNA/ADORA3	12
BP	GO:0045667	regulation of osteoblast differentiation	12/583	156/18888	0.00333974110578131	0.0252934514570462	0.0186675210270327	IGF1/SNAI2/HGF/FERMT2/RASSF2/CCN4/IGFBP5/FGF2/BMPR1B/DDR2/GREM1/MIR210	12
BP	GO:0050679	positive regulation of epithelial cell proliferation	15/583	219/18888	0.00340535076416328	0.0257442081026011	0.0190001964301211	IGF1/FGF10/THBS4/ITGA4/NOTCH2/FGF2/FGF7/CDH13/HSPG2/VASH2/AR/PKHD1/C5AR1/APELA/ITGB3	15
BP	GO:0010634	positive regulation of epithelial cell migration	13/583	177/18888	0.00343843853468025	0.0257647574544411	0.019015362626724	ADGRA2/FGF10/PTGS2/TGFB2/ARHGAP5/SRPX2/PIK3CG/THBS1/FGF2/FGF7/ANGPT1/MIR210/ITGB3	13
BP	GO:0021795	cerebral cortex cell migration	6/583	48/18888	0.00343855258028982	0.0257647574544411	0.019015362626724	SLIT2/DIXDC1/COL3A1/P2RY12/ROBO1/RELN	6
BP	GO:0031295	T cell costimulation	6/583	48/18888	0.00343855258028982	0.0257647574544411	0.019015362626724	CD86/TNFSF4/LILRB2/LILRB4/SPN/PDCD1LG2	6
BP	GO:0031670	cellular response to nutrient	6/583	48/18888	0.00343855258028982	0.0257647574544411	0.019015362626724	NR1H4/SNAI2/TNC/POSTN/FOLR2/PENK	6
BP	GO:0046578	regulation of Ras protein signal transduction	6/583	48/18888	0.00343855258028982	0.0257647574544411	0.019015362626724	IGF1/FGF10/TGFB2/NOTCH2/RASGRP4/NTRK1	6
BP	GO:0002720	positive regulation of cytokine production involved in immune response	8/583	81/18888	0.00349705567876002	0.0260073718501796	0.0191944212001102	P2RX7/IL1R1/TNFSF4/TLR4/KIT/NLRP3/CLEC7A/TLR7	8
BP	GO:0048644	muscle organ morphogenesis	8/583	81/18888	0.00349705567876002	0.0260073718501796	0.0191944212001102	COL11A1/MYLK/TGFB2/EDNRA/COL3A1/ZFPM2/HEG1/TCAP	8
BP	GO:0048844	artery morphogenesis	8/583	81/18888	0.00349705567876002	0.0260073718501796	0.0191944212001102	MYLK/TGFB2/PRRX1/PKD2/LRP1/MYOCD/EDNRA/COL3A1	8
BP	GO:1901343	negative regulation of vasculature development	12/583	157/18888	0.00351777129920222	0.0260073718501796	0.0191944212001102	DCN/TGFB2/SERPINE1/THBS4/CCR2/SULF1/THBS1/HSPG2/EFNA3/CXCL10/ZNF354C/THBS2	12
BP	GO:2001236	regulation of extrinsic apoptotic signaling pathway	12/583	157/18888	0.00351777129920222	0.0260073718501796	0.0191944212001102	IGF1/SNAI2/HGF/FGF10/PTPRC/SERPINE1/INHBA/TLR4/THBS1/ITGAV/BMPR1B/AR	12
BP	GO:0060419	heart growth	9/583	99/18888	0.00352071177480306	0.0260073718501796	0.0191944212001102	IGF1/KCNK2/TGFB2/FGF2/ZFPM2/HEG1/WT1/PRKG1/COL14A1	9
BP	GO:0007389	pattern specification process	26/583	474/18888	0.00352167326152715	0.0260073718501796	0.0191944212001102	TLL1/CDON/FGF10/SEMA3C/CHRDL1/PKD2/BICC1/ALDH1A2/MICAL2/NOTCH2/FGF2/BMPR1B/HES6/DAAM2/ZEB1/GJA1/DCHS1/GREM1/AR/ROBO1/ITGAM/TCAP/MEIS3P1/GREM2/WT1/RELN	26
BP	GO:0001780	neutrophil homeostasis	4/583	21/18888	0.00353862726309827	0.0260073718501796	0.0191944212001102	CCR2/MERTK/JAM3/CXCR2	4
BP	GO:0032928	regulation of superoxide anion generation	4/583	21/18888	0.00353862726309827	0.0260073718501796	0.0191944212001102	ITGAM/FPR2/CLEC7A/CD177	4
BP	GO:0033033	negative regulation of myeloid cell apoptotic process	4/583	21/18888	0.00353862726309827	0.0260073718501796	0.0191944212001102	SNAI2/CCR5/CXCR2/CLEC5A	4
BP	GO:2001044	regulation of integrin-mediated signaling pathway	4/583	21/18888	0.00353862726309827	0.0260073718501796	0.0191944212001102	NID1/LAMA2/FLNA/CD177	4
BP	GO:0002828	regulation of type 2 immune response	5/583	34/18888	0.00365263174374415	0.0266597957669478	0.0196759346545113	CD86/TNFSF4/CCR2/IDO1/NLRP3	5
BP	GO:0003382	epithelial cell morphogenesis	5/583	34/18888	0.00365263174374415	0.0266597957669478	0.0196759346545113	FRMD6/AR/CLIC4/PKHD1/HEG1	5
BP	GO:0032743	positive regulation of interleukin-2 production	5/583	34/18888	0.00365263174374415	0.0266597957669478	0.0196759346545113	CD4/PTPRC/CD86/CCR2/CLEC7A	5
BP	GO:0090075	relaxation of muscle	5/583	34/18888	0.00365263174374415	0.0266597957669478	0.0196759346545113	PDE5A/GUCY1A1/P2RY1/PRKG1/PLN	5
BP	GO:0072006	nephron development	12/583	158/18888	0.00370337872205417	0.0269353964919487	0.019879338382854	NID1/PKD2/NOTCH2/PDGFRA/SULF1/FGF2/EDNRA/ANGPT1/DCHS1/GREM1/WT1/ITGB3	12
BP	GO:0070555	response to interleukin-1	11/583	138/18888	0.00370951272085049	0.0269353964919487	0.019879338382854	CD38/SELE/MMP2/CCL17/IL1R1/GBP1/PTGIS/AKAP12/CHI3L1/ADAMTS12/CCL13	11
BP	GO:1904064	positive regulation of cation transmembrane transport	11/583	138/18888	0.00370951272085049	0.0269353964919487	0.019879338382854	P2RX7/PKD2/CXCL9/STAC/EDNRA/CXCL10/CXCL11/F2R/LRRC26/FLNA/MIR210	11
BP	GO:0060560	developmental growth involved in morphogenesis	16/583	243/18888	0.00373781980069939	0.0270943850390319	0.0199966779262838	TNC/FGF10/SEMA3C/ITGA4/FN1/FLRT3/DCLK1/POSTN/EPHA7/SLIT2/ITGB1/EDNRA/SEMA3D/RGMA/SLIT3/PRKG1	16
BP	GO:0002011	morphogenesis of an epithelial sheet	7/583	65/18888	0.00380939848444303	0.0272563391176807	0.0201162061438434	FERMT2/FLRT3/NOTCH2/ITGAV/ITGB1/FLNA/ITGB3	7
BP	GO:0010324	membrane invagination	7/583	65/18888	0.00380939848444303	0.0272563391176807	0.0201162061438434	MSR1/HAVCR1/NCKAP1L/THBS1/ABCA1/RAB31/ITGAM	7
BP	GO:0010573	vascular endothelial growth factor production	7/583	65/18888	0.00380939848444303	0.0272563391176807	0.0201162061438434	PTGS2/CCR2/SULF1/CYP1B1/ADAMTS3/C3AR1/C5AR1	7
BP	GO:0032613	interleukin-10 production	7/583	65/18888	0.00380939848444303	0.0272563391176807	0.0201162061438434	HGF/TNFSF4/IDO1/TLR4/CLEC7A/LILRB4/PDCD1LG2	7
BP	GO:0032653	regulation of interleukin-10 production	7/583	65/18888	0.00380939848444303	0.0272563391176807	0.0201162061438434	HGF/TNFSF4/IDO1/TLR4/CLEC7A/LILRB4/PDCD1LG2	7
BP	GO:0030195	negative regulation of blood coagulation	6/583	49/18888	0.0038182093605459	0.0272563391176807	0.0201162061438434	FAP/PLAT/SERPINE1/PDGFRA/THBS1/PRKG1	6
BP	GO:0030850	prostate gland development	6/583	49/18888	0.0038182093605459	0.0272563391176807	0.0201162061438434	TNC/FGF10/MMP2/SULF1/AR/ALOX15B	6
BP	GO:0031294	lymphocyte costimulation	6/583	49/18888	0.0038182093605459	0.0272563391176807	0.0201162061438434	CD86/TNFSF4/LILRB2/LILRB4/SPN/PDCD1LG2	6
BP	GO:0051150	regulation of smooth muscle cell differentiation	6/583	49/18888	0.0038182093605459	0.0272563391176807	0.0201162061438434	EREG/NOTCH2/MYOCD/ZEB1/KIT/RBPMS2	6
BP	GO:0034329	cell junction assembly	25/583	453/18888	0.0038593111550688	0.0275032865789557	0.0202984626830014	NR1H4/SNAI2/EPHA3/FERMT2/TNS1/SORBS1/SRPX2/MPDZ/FN1/FLRT3/EPHA7/TLN1/THBS1/CDH11/CDH13/GJA1/NLGN4Y/JAM3/GREM1/NPTX1/FLRT2/THBS2/NTRK1/LRRTM3/ITGB3	25
BP	GO:0001101	response to acid chemical	11/583	139/18888	0.00391942248246125	0.027884645472864	0.0205799199282876	MMP2/PKD2/PDGFRA/PDGFC/ZEB1/CYBB/AVPR1A/COL3A1/COL4A1/NTRK1/COL5A2	11
BP	GO:0045165	cell fate commitment	18/583	289/18888	0.00393057254905781	0.0279169741047366	0.0206037796777679	CDON/FGF10/TBX15/SOX6/PRRX1/NOTCH2/FGF2/ITGB1/EDNRA/SLAMF8/TNXB/AR/GAS1/WT1/MITF/SPN/ZNF521/EBF2	18
BP	GO:0010720	positive regulation of cell development	25/583	454/18888	0.00396936228296677	0.0279242768119627	0.0206091693510961	CD4/VCAN/CDON/PTPRC/QKI/CD86/FN1/TNFSF4/NCKAP1L/LILRB2/NOTCH2/IL2RA/FGF2/PDE5A/SLIT2/ITGB1/KIT/NLRP3/CCR1/DCSTAMP/IL7R/ROBO1/CLEC7A/LILRB4/RELN	25
BP	GO:0001973	G protein-coupled adenosine receptor signaling pathway	3/583	11/18888	0.00401089352221045	0.0279242768119627	0.0206091693510961	P2RY12/P2RY1/ADORA3	3
BP	GO:0002765	immune response-inhibiting signal transduction	3/583	11/18888	0.00401089352221045	0.0279242768119627	0.0206091693510961	CD33/LILRB2/LILRB4	3
BP	GO:0006686	sphingomyelin biosynthetic process	3/583	11/18888	0.00401089352221045	0.0279242768119627	0.0206091693510961	PEMT/ABCA8/SGMS2	3
BP	GO:0010172	embryonic body morphogenesis	3/583	11/18888	0.00401089352221045	0.0279242768119627	0.0206091693510961	CDON/GREM2/MAB21L2	3
BP	GO:0022605	mammalian oogenesis stage	3/583	11/18888	0.00401089352221045	0.0279242768119627	0.0206091693510961	AMH/EREG/BMPR1B	3
BP	GO:0032836	glomerular basement membrane development	3/583	11/18888	0.00401089352221045	0.0279242768119627	0.0206091693510961	NID1/SULF1/WT1	3
BP	GO:0033327	Leydig cell differentiation	3/583	11/18888	0.00401089352221045	0.0279242768119627	0.0206091693510961	AMH/PDGFRA/AR	3
BP	GO:0035588	G protein-coupled purinergic receptor signaling pathway	3/583	11/18888	0.00401089352221045	0.0279242768119627	0.0206091693510961	P2RY12/P2RY1/ADORA3	3
BP	GO:0060601	lateral sprouting from an epithelium	3/583	11/18888	0.00401089352221045	0.0279242768119627	0.0206091693510961	FGF10/SULF1/AR	3
BP	GO:0099550	trans-synaptic signaling, modulating synaptic transmission	3/583	11/18888	0.00401089352221045	0.0279242768119627	0.0206091693510961	PLAT/GUCY1A1/F2R	3
BP	GO:1905049	negative regulation of metallopeptidase activity	3/583	11/18888	0.00401089352221045	0.0279242768119627	0.0206091693510961	TIMP3/RECK/LRP1	3
BP	GO:0051279	regulation of release of sequestered calcium ion into cytosol	8/583	83/18888	0.00406550457451296	0.0282579314669273	0.0208554190690476	CASQ2/PKD2/CXCL9/CXCL10/CXCL11/F2R/PLN/ITGB3	8
BP	GO:0050678	regulation of epithelial cell proliferation	23/583	407/18888	0.00410706973512399	0.0284999617415993	0.0210340465390586	IGF1/SNAI2/FGF10/TGFB2/THBS4/ITGA4/EREG/ALDH1A2/NOTCH2/SULF1/THBS1/FGF2/FGF7/CDH13/HSPG2/VASH2/ZEB1/AR/ROBO1/PKHD1/C5AR1/APELA/ITGB3	23
BP	GO:0001655	urogenital system development	7/583	66/18888	0.00415061641305763	0.0286623199780092	0.0211538730402873	TNC/FGF10/MMP2/AMH/SULF1/AR/ALOX15B	7
BP	GO:0070613	regulation of protein processing	7/583	66/18888	0.00415061641305763	0.0286623199780092	0.0211538730402873	NLRC4/PLAT/SERPINE1/THBS1/GAS1/LRRK2/SPON1	7
BP	GO:0045577	regulation of B cell differentiation	5/583	35/18888	0.00415510569862146	0.0286623199780092	0.0211538730402873	INHBA/NCKAP1L/INHA/SLAMF8/NFAM1	5
BP	GO:0001936	regulation of endothelial cell proliferation	13/583	181/18888	0.00415759634323702	0.0286623199780092	0.0211538730402873	FGF10/THBS4/ITGA4/ALDH1A2/SULF1/THBS1/FGF2/FGF7/CDH13/HSPG2/VASH2/APELA/ITGB3	13
BP	GO:0001759	organ induction	4/583	22/18888	0.00422079842320059	0.0289122642771713	0.021338341358821	FGF10/FGF2/AR/ROBO1	4
BP	GO:0033630	positive regulation of cell adhesion mediated by integrin	4/583	22/18888	0.00422079842320059	0.0289122642771713	0.021338341358821	TGFB2/NCKAP1L/P2RY12/ITGB3	4
BP	GO:0043114	regulation of vascular permeability	6/583	50/18888	0.0042280594707269	0.0289122642771713	0.021338341358821	FERMT2/AKAP12/SLIT2/ANGPT1/ZEB2/CXCR2	6
BP	GO:0061082	myeloid leukocyte cytokine production	6/583	50/18888	0.0042280594707269	0.0289122642771713	0.021338341358821	P2RX7/TGFB2/TGFB3/TLR4/KIT/TLR7	6
BP	GO:1900047	negative regulation of hemostasis	6/583	50/18888	0.0042280594707269	0.0289122642771713	0.021338341358821	FAP/PLAT/SERPINE1/PDGFRA/THBS1/PRKG1	6
BP	GO:0045926	negative regulation of growth	16/583	247/18888	0.00437553573619275	0.0298723974493547	0.0220469558478686	SEMA3C/KCNK2/TGFB2/IGFBP5/INHBA/EPHA7/SLIT2/WWC2/GJA1/SEMA3D/DCSTAMP/GREM1/ALOX15B/RGMA/SLIT3/WT1	16
BP	GO:0055001	muscle cell development	14/583	204/18888	0.0045020810320992	0.0306867652284697	0.0226479899798131	IGF1/LOX/LDB3/FLNC/MYH11/PDGFRA/ITGB1/EDNRA/PGM5/LMOD1/SGCD/TCAP/PRKG1/COL14A1	14
BP	GO:0045580	regulation of T cell differentiation	13/583	183/18888	0.00456019797026868	0.0310328448025048	0.0229034097565999	PTPRC/CD86/TNFSF4/CCR2/NCKAP1L/FGL2/LILRB2/IL2RA/ZEB1/NLRP3/IL7R/LILRB4/HLA-DOA	13
BP	GO:0070167	regulation of biomineral tissue development	9/583	103/18888	0.00458249255997422	0.0311344269428474	0.0229783812069785	P2RX7/ASPN/BMPR1B/GJA1/DDR2/CCR1/SGMS2/GREM1/AMTN	9
BP	GO:0051591	response to cAMP	8/583	85/18888	0.00470265120889017	0.031762658473767	0.0234420397682945	AQP9/PIK3CG/IGFBP5/PKD2/ITPR2/CYP1B1/PENK/WT1	8
BP	GO:0048265	response to pain	5/583	36/18888	0.00470502229166544	0.031762658473767	0.0234420397682945	AQP9/THBS4/THBS1/RELN/NTRK1	5
BP	GO:0051968	positive regulation of synaptic transmission, glutamatergic	5/583	36/18888	0.00470502229166544	0.031762658473767	0.0234420397682945	PTGS2/TSHZ3/CCR2/RELN/NTRK1	5
BP	GO:2000406	positive regulation of T cell migration	5/583	36/18888	0.00470502229166544	0.031762658473767	0.0234420397682945	ITGA4/CCR2/CXCL10/SPN/ITGB3	5
BP	GO:0032715	negative regulation of interleukin-6 production	7/583	68/18888	0.00490188136044726	0.0330388367292665	0.0243839074473352	NR1H4/HGF/CD84/NCKAP1L/HAVCR2/TLR4/LILRB4	7
BP	GO:0051051	negative regulation of transport	25/583	462/18888	0.00494840110359744	0.0332992723945904	0.0245761187897405	EPHA3/CD84/PTGS2/CD33/SFRP4/RAB23/CASQ2/PKD2/CCR2/INHBA/NCKAP1L/INHA/LILRB2/MDFIC/THBS1/ITGAV/GJA1/ANGPT1/P2RY1/F2R/PRKG1/CD300LF/LRRK2/PLN/ITGB3	25
BP	GO:0048864	stem cell development	8/583	86/18888	0.00504861147735772	0.0338657652433551	0.0249942118753733	SNAI2/SEMA3C/PTPRC/FN1/ALDH1A2/FGF2/EDNRA/SEMA3D	8
BP	GO:0071230	cellular response to amino acid stimulus	8/583	86/18888	0.00504861147735772	0.0338657652433551	0.0249942118753733	MMP2/PDGFRA/PDGFC/ZEB1/CYBB/COL3A1/COL4A1/COL5A2	8
BP	GO:0001909	leukocyte mediated cytotoxicity	11/583	144/18888	0.0051154276754736	0.0342595837663256	0.0252848647967775	PTPRC/P2RX7/NCKAP1L/TREM1/CXCL6/HAVCR2/FCGR2A/FCGR3B/IL7R/ITGAM/FCGR3A	11
BP	GO:0071470	cellular response to osmotic stress	6/583	52/18888	0.00514393179872966	0.0343483192499201	0.0253503549300105	MYLK/PTGS2/NFAT5/PKD2/NLRP3/SLC2A4	6
BP	GO:0048562	embryonic organ morphogenesis	18/583	297/18888	0.00520637475853999	0.0343483192499201	0.0253503549300105	COL11A1/FGF10/TBX15/EFEMP1/PRRX1/PKD2/TGFB3/MICAL2/NOTCH2/PDGFRA/ZEB1/EDNRA/GJA1/MMP16/FBN1/RBPMS2/TCAP/ALDH1A3	18
BP	GO:0002645	positive regulation of tolerance induction	3/583	12/18888	0.00522621137664425	0.0343483192499201	0.0253503549300105	LILRB2/IDO1/LILRB4	3
BP	GO:0010572	positive regulation of platelet activation	3/583	12/18888	0.00522621137664425	0.0343483192499201	0.0253503549300105	TLR4/SVEP1/FLNA	3
BP	GO:0032276	regulation of gonadotropin secretion	3/583	12/18888	0.00522621137664425	0.0343483192499201	0.0253503549300105	INHBA/INHA/GJA1	3
BP	GO:0038003	G protein-coupled opioid receptor signaling pathway	3/583	12/18888	0.00522621137664425	0.0343483192499201	0.0253503549300105	PENK/ITGB3/NPBWR1	3
BP	GO:0042117	monocyte activation	3/583	12/18888	0.00522621137664425	0.0343483192499201	0.0253503549300105	CD33/FN1/LILRB4	3
BP	GO:0045060	negative thymic T cell selection	3/583	12/18888	0.00522621137664425	0.0343483192499201	0.0253503549300105	PTPRC/DOCK2/SPN	3
BP	GO:0045628	regulation of T-helper 2 cell differentiation	3/583	12/18888	0.00522621137664425	0.0343483192499201	0.0253503549300105	CD86/TNFSF4/NLRP3	3
BP	GO:0060379	cardiac muscle cell myoblast differentiation	3/583	12/18888	0.00522621137664425	0.0343483192499201	0.0253503549300105	MYOCD/ITGB1/GREM1	3
BP	GO:0070099	regulation of chemokine-mediated signaling pathway	3/583	12/18888	0.00522621137664425	0.0343483192499201	0.0253503549300105	SLIT2/ROBO1/SLIT3	3
BP	GO:2001046	positive regulation of integrin-mediated signaling pathway	3/583	12/18888	0.00522621137664425	0.0343483192499201	0.0253503549300105	NID1/LAMA2/FLNA	3
BP	GO:0010934	macrophage cytokine production	5/583	37/18888	0.00530471053688857	0.0344887795829093	0.0254540199527139	P2RX7/TGFB2/TGFB3/TLR4/TLR7	5
BP	GO:0010935	regulation of macrophage cytokine production	5/583	37/18888	0.00530471053688857	0.0344887795829093	0.0254540199527139	P2RX7/TGFB2/TGFB3/TLR4/TLR7	5
BP	GO:0033280	response to vitamin D	5/583	37/18888	0.00530471053688857	0.0344887795829093	0.0254540199527139	SNAI2/TNC/PTGS2/CXCL10/PENK	5
BP	GO:0060323	head morphogenesis	5/583	37/18888	0.00530471053688857	0.0344887795829093	0.0254540199527139	MMP2/CRISPLD2/TGFB3/CRISPLD1/PDGFRA	5
BP	GO:0060391	positive regulation of SMAD protein signal transduction	5/583	37/18888	0.00530471053688857	0.0344887795829093	0.0254540199527139	TGFB2/AMH/TGFB3/INHBA/GDF6	5
BP	GO:0070269	pyroptosis	5/583	37/18888	0.00530471053688857	0.0344887795829093	0.0254540199527139	NLRC4/GBP1/GBP5/NLRP3/ZEB2	5
BP	GO:0071404	cellular response to low-density lipoprotein particle stimulus	5/583	37/18888	0.00530471053688857	0.0344887795829093	0.0254540199527139	TLR4/CDH13/ITGB1/ABCA1/CES1	5
BP	GO:0030193	regulation of blood coagulation	7/583	69/18888	0.00531377988587704	0.034494675572529	0.0254583714153993	FAP/PLAT/SERPINE1/PDGFRA/THBS1/F2R/PRKG1	7
BP	GO:0008016	regulation of heart contraction	14/583	208/18888	0.00533459655380403	0.0345766948410672	0.0255189047286428	CELF2/TGFB2/PIK3CG/CASQ2/PDE5A/CORIN/SCN2B/EDNRA/GJA1/AVPR1A/FLNA/PLN/APELA/ADORA3	14
BP	GO:0001952	regulation of cell-matrix adhesion	10/583	125/18888	0.00539728942056031	0.0349294718090167	0.0257792674347065	EPHA3/FERMT2/SERPINE1/POSTN/TLN1/THBS1/CDH13/GREM1/PKHD1/ITGB3	10
BP	GO:0008543	fibroblast growth factor receptor signaling pathway	8/583	87/18888	0.00541370886933243	0.0349821615929646	0.0258181544822662	FGF10/FLRT3/SULF1/THBS1/FGF2/FGF7/ITGB1/FLRT2	8
BP	GO:0001837	epithelial to mesenchymal transition	13/583	187/18888	0.00545948665799647	0.0352241078117452	0.0259967199158594	IGF1/SNAI2/HGF/EPHA3/FERMT2/TGFB2/FAM83D/QKI/TGFB3/EDNRA/GREM1/TNXB/FLNA	13
BP	GO:0007157	heterophilic cell-cell adhesion via plasma membrane cell adhesion molecules	6/583	53/18888	0.00565275567604736	0.0362496896615723	0.0267536379971701	SELE/HMCN1/VCAM1/DCHS1/FAT4/TENM3	6
BP	GO:0048260	positive regulation of receptor-mediated endocytosis	6/583	53/18888	0.00565275567604736	0.0362496896615723	0.0267536379971701	SELE/SERPINE1/SFRP4/ANGPT1/GREM1/APELA	6
BP	GO:0050819	negative regulation of coagulation	6/583	53/18888	0.00565275567604736	0.0362496896615723	0.0267536379971701	FAP/PLAT/SERPINE1/PDGFRA/THBS1/PRKG1	6
BP	GO:0050982	detection of mechanical stimulus	6/583	53/18888	0.00565275567604736	0.0362496896615723	0.0267536379971701	COL11A1/PKD2/PIEZO2/KIT/TCAP/NTRK1	6
BP	GO:0060070	canonical Wnt signaling pathway	19/583	323/18888	0.0057128058442186	0.0365792689358603	0.0269968799304939	SNAI2/ADGRA2/FGF10/SFRP4/USP34/NID1/RECK/BICC1/FGF2/RBMS3/DAAM2/DIXDC1/EDNRA/DACT1/GREM1/RSPO1/ZEB2/PYGO1/LRRK2	19
BP	GO:0050922	negative regulation of chemotaxis	7/583	70/18888	0.00575109903492993	0.0366199102179385	0.0270268747293077	SEMA3C/THBS1/SLIT2/SEMA3D/SLAMF8/GREM1/ROBO1	7
BP	GO:1903317	regulation of protein maturation	7/583	70/18888	0.00575109903492993	0.0366199102179385	0.0270268747293077	NLRC4/PLAT/SERPINE1/THBS1/GAS1/LRRK2/SPON1	7
BP	GO:2000379	positive regulation of reactive oxygen species metabolic process	7/583	70/18888	0.00575109903492993	0.0366199102179385	0.0270268747293077	TLR4/THBS1/CYP1B1/ITGAM/FPR2/CLEC7A/CD177	7
BP	GO:0006937	regulation of muscle contraction	12/583	167/18888	0.00575381457281381	0.0366199102179385	0.0270268747293077	PTGS2/PIK3CG/CASQ2/DOCK4/CNN1/PDE5A/MYOCD/KIT/GUCY1A1/F2R/PRKG1/PLN	12
BP	GO:0003148	outflow tract septum morphogenesis	4/583	24/18888	0.00583990245702912	0.0370419975845667	0.0273383911233893	SEMA3C/TGFB2/ROBO1/ZFPM2	4
BP	GO:0030539	male genitalia development	4/583	24/18888	0.00583990245702912	0.0370419975845667	0.0273383911233893	FGF10/PDGFRA/AR/WT1	4
BP	GO:0050808	synapse organization	26/583	493/18888	0.00584642981280313	0.0370419975845667	0.0273383911233893	TNC/CHRDL1/SRPX2/FILIP1/FLRT3/LILRB2/EPHA7/ITGB1/C1QC/NLGN4Y/ACTBL2/ITGAM/NPTX1/C1QB/F2R/FLRT2/THBS2/COL4A1/LRRK2/RELN/FLNA/C5AR1/NTRK1/LRRTM3/PCDHGC3/ITGB3	26
BP	GO:0002369	T cell cytokine production	5/583	38/18888	0.0059564721543634	0.0375142344625033	0.0276869197480253	IL1R1/TNFSF4/CCR2/NLRP3/LILRB4	5
BP	GO:0002724	regulation of T cell cytokine production	5/583	38/18888	0.0059564721543634	0.0375142344625033	0.0276869197480253	IL1R1/TNFSF4/CCR2/NLRP3/LILRB4	5
BP	GO:0055094	response to lipoprotein particle	5/583	38/18888	0.0059564721543634	0.0375142344625033	0.0276869197480253	TLR4/CDH13/ITGB1/ABCA1/CES1	5
BP	GO:1900181	negative regulation of protein localization to nucleus	5/583	38/18888	0.0059564721543634	0.0375142344625033	0.0276869197480253	RAB23/DCLK1/MDFIC/ANGPT1/LILRB4	5
BP	GO:0003206	cardiac chamber morphogenesis	10/583	127/18888	0.00602741940237185	0.0377979932964669	0.0278963444684364	COL11A1/SEMA3C/TGFB2/NOTCH2/SLIT2/EDNRA/ROBO1/ZFPM2/HEG1/SLIT3	10
BP	GO:0071902	positive regulation of protein serine/threonine kinase activity	10/583	127/18888	0.00602741940237185	0.0377979932964669	0.0278963444684364	FERMT2/PIK3CG/TLR4/THBS1/FGF2/PIK3R5/PDGFC/KIT/ROBO1/LRRK2	10
BP	GO:0003205	cardiac chamber development	12/583	168/18888	0.00602835955556524	0.0377979932964669	0.0278963444684364	COL11A1/SEMA3C/KCNK2/TGFB2/NOTCH2/MYOCD/SLIT2/EDNRA/ROBO1/ZFPM2/HEG1/SLIT3	12
BP	GO:0002762	negative regulation of myeloid leukocyte differentiation	6/583	54/18888	0.00619737079490799	0.0384470803296934	0.0283753951769451	INHBA/INHA/TLR4/C1QC/FBN1/LILRB4	6
BP	GO:0010883	regulation of lipid storage	6/583	54/18888	0.00619737079490799	0.0384470803296934	0.0283753951769451	MSR1/OSBPL8/ITGAV/ABCA1/CES1/ITGB3	6
BP	GO:0006029	proteoglycan metabolic process	8/583	89/18888	0.00620398318649052	0.0384470803296934	0.0283753951769451	IGF1/COL11A1/DSE/SULF1/BMPR1B/ADAMTS12/DSEL/CHSY3	8
BP	GO:0035023	regulation of Rho protein signal transduction	8/583	89/18888	0.00620398318649052	0.0384470803296934	0.0283753951769451	ARHGAP20/ITGB1/F2RL2/ABCA1/COL3A1/ROBO1/HEG1/F2R	8
BP	GO:2000243	positive regulation of reproductive process	8/583	89/18888	0.00620398318649052	0.0384470803296934	0.0283753951769451	RETN/INHBA/PDE5A/AR/P2RY1/ZFPM2/WT1/APELA	8
BP	GO:0045670	regulation of osteoclast differentiation	7/583	71/18888	0.00621477602819402	0.0384470803296934	0.0283753951769451	RASSF2/NOTCH2/TLR4/CCR1/FBN1/LILRB4/MITF	7
BP	GO:0048662	negative regulation of smooth muscle cell proliferation	7/583	71/18888	0.00621477602819402	0.0384470803296934	0.0283753951769451	OGN/IGFBP5/TGFB3/CNN1/MYOCD/PRKG1/MIR339	7
BP	GO:1900046	regulation of hemostasis	7/583	71/18888	0.00621477602819402	0.0384470803296934	0.0283753951769451	FAP/PLAT/SERPINE1/PDGFRA/THBS1/F2R/PRKG1	7
BP	GO:1902107	positive regulation of leukocyte differentiation	13/583	190/18888	0.00622285919202799	0.0384470803296934	0.0283753951769451	CD4/PTPRC/CD86/TNFSF4/NCKAP1L/LILRB2/NOTCH2/IL2RA/NLRP3/CCR1/DCSTAMP/IL7R/LILRB4	13
BP	GO:1903708	positive regulation of hemopoiesis	13/583	190/18888	0.00622285919202799	0.0384470803296934	0.0283753951769451	CD4/PTPRC/CD86/TNFSF4/NCKAP1L/LILRB2/NOTCH2/IL2RA/NLRP3/CCR1/DCSTAMP/IL7R/LILRB4	13
BP	GO:0002285	lymphocyte activation involved in immune response	14/583	212/18888	0.00628685070929234	0.0387857388284225	0.0286253379202969	PTPRC/CD86/TNFSF4/TNFSF18/NCKAP1L/FGL2/NOTCH2/HAVCR2/TLR4/DOCK11/NLRP3/CLEC4E/SPN/FCGR3A	14
BP	GO:0006941	striated muscle contraction	13/583	191/18888	0.00649539562685317	0.0400139095030342	0.0295317741942089	SMPX/PIK3CG/CASQ2/SCN7A/PDE5A/STAC/SCN2B/GJA1/SGCD/TCAP/SYNM/FLNA/PLN	13
BP	GO:0048145	regulation of fibroblast proliferation	8/583	90/18888	0.0066305046266027	0.0403736919813316	0.0297973072310971	IGF1/FGF10/FN1/EREG/PDGFRA/PDGFC/DDR2/ITGB3	8
BP	GO:0009415	response to water	3/583	13/18888	0.00663978133625779	0.0403736919813316	0.0297973072310971	PKD2/AVPR1A/NTRK1	3
BP	GO:0014004	microglia differentiation	3/583	13/18888	0.00663978133625779	0.0403736919813316	0.0297973072310971	QKI/TSPAN2/TLR4	3
BP	GO:0036006	cellular response to macrophage colony-stimulating factor stimulus	3/583	13/18888	0.00663978133625779	0.0403736919813316	0.0297973072310971	TLR4/DCSTAMP/CSF1R	3
BP	GO:0043301	negative regulation of leukocyte degranulation	3/583	13/18888	0.00663978133625779	0.0403736919813316	0.0297973072310971	CD84/CCR2/NCKAP1L	3
BP	GO:0043568	positive regulation of insulin-like growth factor receptor signaling pathway	3/583	13/18888	0.00663978133625779	0.0403736919813316	0.0297973072310971	IGF1/IGFBP5/AR	3
BP	GO:0051918	negative regulation of fibrinolysis	3/583	13/18888	0.00663978133625779	0.0403736919813316	0.0297973072310971	PLAT/SERPINE1/THBS1	3
BP	GO:1903238	positive regulation of leukocyte tethering or rolling	3/583	13/18888	0.00663978133625779	0.0403736919813316	0.0297973072310971	SELE/ITGA4/CCR2	3
BP	GO:1905939	regulation of gonad development	3/583	13/18888	0.00663978133625779	0.0403736919813316	0.0297973072310971	RETN/ZFPM2/WT1	3
BP	GO:0097242	amyloid-beta clearance	5/583	39/18888	0.00666257537550712	0.0404540855415131	0.0298566407102656	MSR1/LRP1/MYOCD/ITGAM/C5AR1	5
BP	GO:0030514	negative regulation of BMP signaling pathway	7/583	72/18888	0.00670575037170765	0.0405299097154592	0.0299126018100744	CHRDL2/CHRDL1/FBN1/RBPMS2/GREM1/GREM2/MIR210	7
BP	GO:0043954	cellular component maintenance	7/583	72/18888	0.00670575037170765	0.0405299097154592	0.0299126018100744	FERMT2/MYOCD/F2R/CSF1R/KIRREL1/CD177/ITGB3	7
BP	GO:0060411	cardiac septum morphogenesis	7/583	72/18888	0.00670575037170765	0.0405299097154592	0.0299126018100744	SEMA3C/TGFB2/NOTCH2/SLIT2/ROBO1/ZFPM2/SLIT3	7
BP	GO:0002456	T cell mediated immunity	10/583	129/18888	0.00671342565092794	0.0405299097154592	0.0299126018100744	PTPRC/P2RX7/IL1R1/TNFSF4/CCR2/NCKAP1L/NLRP3/IL7R/LILRB4/SPN	10
BP	GO:0085029	extracellular matrix assembly	6/583	55/18888	0.00677917147252759	0.0407893225040962	0.0301040582309107	LOX/MYH11/TNXB/COL3A1/ANTXR1/THSD4	6
BP	GO:0031954	positive regulation of protein autophosphorylation	4/583	25/18888	0.0067853510933222	0.0407893225040962	0.0301040582309107	RASSF2/GPNMB/PDGFC/GREM1	4
BP	GO:0043567	regulation of insulin-like growth factor receptor signaling pathway	4/583	25/18888	0.0067853510933222	0.0407893225040962	0.0301040582309107	IGF1/IGFBP5/CILP/AR	4
BP	GO:0097305	response to alcohol	16/583	259/18888	0.00684046616711316	0.0410622301451992	0.0303054743617768	TNC/PTPRC/TNFSF4/INHBA/ITPR2/CYP1B1/SLIT2/CCR5/VCAM1/ABCA1/CYBB/AVPR1A/PENK/SLC2A4/SLIT3/CES1	16
BP	GO:0031341	regulation of cell killing	9/583	110/18888	0.0070227258706916	0.0420368831863211	0.0310248050616657	CFH/PTPRC/P2RX7/NCKAP1L/CXCL6/HAVCR2/IL7R/ITGAM/CLEC7A	9
BP	GO:0048144	fibroblast proliferation	9/583	110/18888	0.0070227258706916	0.0420368831863211	0.0310248050616657	IGF1/FGF10/FN1/EREG/PDGFRA/PDGFC/DDR2/COL3A1/ITGB3	9
BP	GO:0055017	cardiac muscle tissue growth	8/583	91/18888	0.00707885084792897	0.04229975763593	0.0312188163188434	IGF1/KCNK2/TGFB2/FGF2/ZFPM2/HEG1/PRKG1/COL14A1	8
BP	GO:0031032	actomyosin structure organization	14/583	215/18888	0.00708666076815864	0.04229975763593	0.0312188163188434	FERMT2/ARHGAP28/SORBS1/TGFB3/LDB3/FLNC/CNN1/MYH11/PDGFRA/ITGB1/PGM5/LMOD1/ZEB2/TCAP	14
BP	GO:0046635	positive regulation of alpha-beta T cell activation	7/583	73/18888	0.00722496257171281	0.0430037913071244	0.0317384197182877	PTPRC/CD86/TNFSF4/CCR2/NCKAP1L/NLRP3/LILRB4	7
BP	GO:0071260	cellular response to mechanical stimulus	7/583	73/18888	0.00722496257171281	0.0430037913071244	0.0317384197182877	PTGS2/TLR8/TLR4/FGF2/PIEZO2/TLR7/ITGB3	7
BP	GO:1902895	positive regulation of miRNA transcription	6/583	56/18888	0.00739954467316931	0.0438868566498457	0.0323901552428557	TGFB2/NOTCH2/FGF2/MYOCD/AR/WT1	6
BP	GO:2000648	positive regulation of stem cell proliferation	6/583	56/18888	0.00739954467316931	0.0438868566498457	0.0323901552428557	FGF10/FERMT2/PTPRC/PRRX1/FGF2/GJA1	6
BP	GO:0010742	macrophage derived foam cell differentiation	5/583	40/18888	0.00742524905457636	0.0438868566498457	0.0323901552428557	MSR1/ITGAV/ABCA1/ALOX15B/ITGB3	5
BP	GO:0044060	regulation of endocrine process	5/583	40/18888	0.00742524905457636	0.0438868566498457	0.0323901552428557	RETN/INHBA/INHA/GJA1/F2R	5
BP	GO:0150077	regulation of neuroinflammatory response	5/583	40/18888	0.00742524905457636	0.0438868566498457	0.0323901552428557	IGF1/PTGS2/PTPRC/MMP3/LRRK2	5
BP	GO:0050818	regulation of coagulation	7/583	74/18888	0.00777335284944473	0.0456848498531407	0.0337171420317473	FAP/PLAT/SERPINE1/PDGFRA/THBS1/F2R/PRKG1	7
BP	GO:0070527	platelet aggregation	7/583	74/18888	0.00777335284944473	0.0456848498531407	0.0337171420317473	PIK3CG/PDGFRA/TLN1/P2RY12/PRKG1/FLNA/ITGB3	7
BP	GO:0072678	T cell migration	7/583	74/18888	0.00777335284944473	0.0456848498531407	0.0337171420317473	PIK3CG/ITGA4/CCR2/CXCL10/CXCL11/SPN/ITGB3	7
BP	GO:0001911	negative regulation of leukocyte mediated cytotoxicity	4/583	26/18888	0.0078267466383516	0.0456848498531407	0.0337171420317473	PTPRC/NCKAP1L/HAVCR2/IL7R	4
BP	GO:0032967	positive regulation of collagen biosynthetic process	4/583	26/18888	0.0078267466383516	0.0456848498531407	0.0337171420317473	TGFB3/INHBA/DDR2/F2R	4
BP	GO:0043931	ossification involved in bone maturation	4/583	26/18888	0.0078267466383516	0.0456848498531407	0.0337171420317473	IGF1/ADAMTS12/DCHS1/GREM1	4
BP	GO:0045649	regulation of macrophage differentiation	4/583	26/18888	0.0078267466383516	0.0456848498531407	0.0337171420317473	QKI/INHBA/INHA/C1QC	4
BP	GO:0098581	detection of external biotic stimulus	4/583	26/18888	0.0078267466383516	0.0456848498531407	0.0337171420317473	NLRC4/TLR4/CLEC7A/TLR1	4
BP	GO:1904996	positive regulation of leukocyte adhesion to vascular endothelial cell	4/583	26/18888	0.0078267466383516	0.0456848498531407	0.0337171420317473	SELE/NFAT5/ITGA4/CCR2	4
BP	GO:0034612	response to tumor necrosis factor	16/583	263/18888	0.00787491288827221	0.0459021181617448	0.0338774942369915	SELE/NR1H4/PTGS2/CCL17/GBP1/TNFSF18/AKAP12/CHI3L1/POSTN/THBS1/CYP1B1/ADAMTS12/VCAM1/DCSTAMP/CCL13/SLC2A4	16
BP	GO:0048568	embryonic organ development	24/583	455/18888	0.00788569280298786	0.0459021181617448	0.0338774942369915	COL11A1/FGF10/TBX15/TGFB2/EFEMP1/PRRX1/PKD2/TGFB3/ALDH1A2/MICAL2/NOTCH2/PDGFRA/VASH2/ZEB1/EDNRA/GJA1/MMP16/KIT/FBN1/RBPMS2/ZFPM2/TCAP/ALDH1A3/APELA	24
BP	GO:0001656	metanephros development	8/583	93/18888	0.00804373766499054	0.0466733188333449	0.0344466694156976	FGF10/PKD2/PDGFRA/GDF6/FBN1/GREM1/CXCR2/WT1	8
BP	GO:0050886	endocrine process	8/583	93/18888	0.00804373766499054	0.0466733188333449	0.0344466694156976	RETN/INHBA/INHA/CORIN/GJA1/CPA3/AVPR1A/F2R	8
BP	GO:0061900	glial cell activation	6/583	57/18888	0.00805986743995764	0.0466733188333449	0.0344466694156976	PTPRC/LRP1/ZEB2/ITGAM/LRRK2/C5AR1	6
BP	GO:0070588	calcium ion transmembrane transport	19/583	334/18888	0.00806235748895925	0.0466733188333449	0.0344466694156976	PTPRC/P2RX7/PIK3CG/CASQ2/PKD2/ITPR2/ITGAV/FGF2/CXCL9/STAC/EDNRA/CCR5/CXCL10/CXCL11/XCR1/F2R/FLNA/PLN/ITGB3	19
BP	GO:0003203	endocardial cushion morphogenesis	5/583	41/18888	0.00824667709389647	0.0470775157361901	0.0347449819728326	SNAI2/TGFB2/ADAMTS5/DCHS1/ROBO1	5
BP	GO:0032570	response to progesterone	5/583	41/18888	0.00824667709389647	0.0470775157361901	0.0347449819728326	CD38/TGFB2/TGFB3/THBS1/CYP1B1	5
BP	GO:0045730	respiratory burst	5/583	41/18888	0.00824667709389647	0.0470775157361901	0.0347449819728326	PIK3CG/JCHAIN/SLAMF8/CYBB/CLEC7A	5
BP	GO:0051281	positive regulation of release of sequestered calcium ion into cytosol	5/583	41/18888	0.00824667709389647	0.0470775157361901	0.0347449819728326	PKD2/CXCL9/CXCL10/CXCL11/F2R	5
BP	GO:0071402	cellular response to lipoprotein particle stimulus	5/583	41/18888	0.00824667709389647	0.0470775157361901	0.0347449819728326	TLR4/CDH13/ITGB1/ABCA1/CES1	5
BP	GO:0090077	foam cell differentiation	5/583	41/18888	0.00824667709389647	0.0470775157361901	0.0347449819728326	MSR1/ITGAV/ABCA1/ALOX15B/ITGB3	5
BP	GO:0007512	adult heart development	3/583	14/18888	0.00825902955465483	0.0470775157361901	0.0347449819728326	GJA1/TCAP/APELA	3
BP	GO:0010745	negative regulation of macrophage derived foam cell differentiation	3/583	14/18888	0.00825902955465483	0.0470775157361901	0.0347449819728326	ITGAV/ABCA1/ITGB3	3
BP	GO:0035791	platelet-derived growth factor receptor-beta signaling pathway	3/583	14/18888	0.00825902955465483	0.0470775157361901	0.0347449819728326	LOX/LRP1/MYOCD	3
BP	GO:0072672	neutrophil extravasation	3/583	14/18888	0.00825902955465483	0.0470775157361901	0.0347449819728326	PIK3CG/IL1R1/CD177	3
BP	GO:0014902	myotube differentiation	10/583	133/18888	0.00826585818179201	0.0470775157361901	0.0347449819728326	IGF1/CDON/DOCK2/CXCL9/MYOCD/ADAM12/ITGB1/ADAMTS5/AVPR1A/CXCL10	10
BP	GO:0042476	odontogenesis	10/583	133/18888	0.00826585818179201	0.0470775157361901	0.0347449819728326	TNC/FGF10/TGFB2/SERPINE1/ASPN/CSF3R/TGFB3/INHBA/PDGFRA/AMTN	10
BP	GO:0070252	actin-mediated cell contraction	9/583	113/18888	0.00833045262991762	0.0473815515666647	0.0349693718813429	QKI/SCN7A/FRMD6/SCN2B/GJA1/ZEB2/SGCD/FLNA/PLN	9
BP	GO:1902893	regulation of miRNA transcription	7/583	75/18888	0.00835185985886069	0.0474394620477759	0.035012112000289	TGFB2/NOTCH2/FGF2/MYOCD/AR/WT1/LILRB4	7
BP	GO:1903532	positive regulation of secretion by cell	17/583	288/18888	0.0083748902300435	0.0475064243116293	0.0350615326762542	CD38/NR1H4/IGF1/P2RX7/TGFB2/RETN/CD33/TGFB3/INHBA/INHA/TLR4/SLC2A2/F2RL2/AVPR1A/P2RY1/ITGAM/CD177	17
BP	GO:0030900	forebrain development	22/583	408/18888	0.00839402577157166	0.0475511433118792	0.0350945369848551	CDON/FGF10/INHBA/ALDH1A2/DCLK1/FGF2/SLIT2/ZEB1/DIXDC1/AVPR1A/COL3A1/P2RY12/ROBO1/ITGAM/NDNF/CSF1R/ALDH1A3/PRKG1/LRRK2/RELN/FAT4/FLNA	22
BP	GO:0055006	cardiac cell development	8/583	94/18888	0.00856164174730652	0.048435740326797	0.0357474029412657	IGF1/INHBA/MYH11/PDGFRA/SGCD/TCAP/PRKG1/COL14A1	8
BP	GO:0090101	negative regulation of transmembrane receptor protein serine/threonine kinase signaling pathway	13/583	198/18888	0.00867906226003499	0.0489873349655262	0.0361545005860597	LTBP1/CHRDL2/CHRDL1/ASPN/TGFB3/LRP1/CILP/FBN1/RBPMS2/GREM1/HTRA4/GREM2/MIR210	13
BP	GO:0002702	positive regulation of production of molecular mediator of immune response	10/583	134/18888	0.00869391888881794	0.0489873349655262	0.0361545005860597	PTPRC/P2RX7/CD86/IL1R1/TNFSF4/TLR4/KIT/NLRP3/CLEC7A/TLR7	10
BP	GO:0043405	regulation of MAP kinase activity	10/583	134/18888	0.00869391888881794	0.0489873349655262	0.0361545005860597	PIK3CG/LAX1/TLR4/THBS1/FGF2/PIK3R5/PDGFC/KIT/ROBO1/LRRK2	10
BP	GO:0032970	regulation of actin filament-based process	21/583	385/18888	0.0087364822930535	0.0491616167382744	0.0362831271067594	EPHA3/FERMT2/ARHGAP28/TGFB3/NCKAP1L/LRP1/PDGFRA/FRMD6/SLIT2/DAAM2/DIXDC1/LMOD1/JAM3/ZEB2/SYNPO2/CSF1R/KIRREL1/FLNA/CYRIA/PLN/ITGB3	21
BP	GO:0008037	cell recognition	11/583	155/18888	0.00875881643255062	0.049171470799001	0.0362903997751862	VCAN/EPHA3/FCN1/DOCK2/HAVCR2/NCAM2/COLEC12/NEXN/FOLR2/ROBO1/CLEC7A	11
BP	GO:0072132	mesenchyme morphogenesis	6/583	58/18888	0.0087615043804183	0.049171470799001	0.0362903997751862	SNAI2/TGFB2/ADAMTS5/ACTG2/DCHS1/ROBO1	6
BP	GO:0061614	miRNA transcription	7/583	76/18888	0.00896141941011449	0.0498003801004802	0.0367545585567347	TGFB2/NOTCH2/FGF2/MYOCD/AR/WT1/LILRB4	7
BP	GO:0010714	positive regulation of collagen metabolic process	4/583	27/18888	0.00896783938865722	0.0498003801004802	0.0367545585567347	TGFB3/INHBA/DDR2/F2R	4
BP	GO:0010818	T cell chemotaxis	4/583	27/18888	0.00896783938865722	0.0498003801004802	0.0367545585567347	PIK3CG/CCR2/CXCL10/CXCL11	4
BP	GO:0010875	positive regulation of cholesterol efflux	4/583	27/18888	0.00896783938865722	0.0498003801004802	0.0367545585567347	LRP1/ABCA8/ABCA1/CES1	4
BP	GO:0018149	peptide cross-linking	4/583	27/18888	0.00896783938865722	0.0498003801004802	0.0367545585567347	FN1/F13A1/THBS1/COL3A1	4
BP	GO:0032753	positive regulation of interleukin-4 production	4/583	27/18888	0.00896783938865722	0.0498003801004802	0.0367545585567347	CD86/TNFSF4/HAVCR2/NLRP3	4
BP	GO:0035313	wound healing, spreading of epidermal cells	4/583	27/18888	0.00896783938865722	0.0498003801004802	0.0367545585567347	FERMT2/ITGAV/ITGB1/ITGB3	4
BP	GO:0042730	fibrinolysis	4/583	27/18888	0.00896783938865722	0.0498003801004802	0.0367545585567347	FAP/PLAT/SERPINE1/THBS1	4
BP	GO:0060395	SMAD protein signal transduction	8/583	95/18888	0.00910409616276389	0.0503526497873253	0.0371621544124953	TGFB2/AMH/TGFB3/INHBA/LRP1/CILP/GDF6/GREM1	8
BP	GO:0042092	type 2 immune response	5/583	42/18888	0.00912899318816898	0.0503526497873253	0.0371621544124953	CD86/TNFSF4/CCR2/IDO1/NLRP3	5
BP	GO:0044319	wound healing, spreading of cells	5/583	42/18888	0.00912899318816898	0.0503526497873253	0.0371621544124953	FERMT2/ITGAV/ITGB1/FLNA/ITGB3	5
BP	GO:0090505	epiboly involved in wound healing	5/583	42/18888	0.00912899318816898	0.0503526497873253	0.0371621544124953	FERMT2/ITGAV/ITGB1/FLNA/ITGB3	5
BP	GO:1904706	negative regulation of vascular associated smooth muscle cell proliferation	5/583	42/18888	0.00912899318816898	0.0503526497873253	0.0371621544124953	TGFB3/CNN1/MYOCD/PRKG1/MIR339	5
BP	GO:0038061	non-canonical NF-kappaB signal transduction	10/583	135/18888	0.00913877955202994	0.0503526497873253	0.0371621544124953	RASSF2/CD86/CHI3L1/HAVCR2/TLR4/NLRP3/REL/GREM1/ADGRG3/TLR7	10
BP	GO:0031960	response to corticosteroid	11/583	156/18888	0.00916991869871932	0.0503928171921819	0.0371917994720489	PTGS2/PTPRC/INHBA/CYP1B1/SLIT2/FBXO32/CYBB/AVPR1A/FIBIN/PAPPA/SLIT3	11
BP	GO:0046718	symbiont entry into host cell	11/583	156/18888	0.00916991869871932	0.0503928171921819	0.0371917994720489	CD4/FCN1/SIGLEC1/HAVCR1/CD86/ITGAV/ITGB1/CCR5/CLEC5A/ITGB3/MRC1	11
BP	GO:0048259	regulation of receptor-mediated endocytosis	9/583	115/18888	0.00929986828064004	0.0510405757843959	0.0376698697409931	SELE/SERPINE1/SFRP4/ITGAV/ANGPT1/GREM1/RSPO1/APELA/ITGB3	9
BP	GO:0007179	transforming growth factor beta receptor signaling pathway	15/583	245/18888	0.00936161771722626	0.0511800730569187	0.0377728239887539	LTBP1/FERMT2/TGFB2/ASPN/LOX/LTBP2/TGFB3/THBS1/CILP/MYOCD/ZEB1/FBN1/COL3A1/HTRA4/ZEB2	15
BP	GO:0016485	protein processing	15/583	245/18888	0.00936161771722626	0.0511800730569187	0.0377728239887539	TLL1/P2RX7/NLRC4/PCSK1N/PLAT/SERPINE1/MASP1/THBS1/CORIN/MMP16/ADAMTS3/CPA3/GAS1/LRRK2/SPON1	15
BP	GO:0090257	regulation of muscle system process	15/583	245/18888	0.00936161771722626	0.0511800730569187	0.0377728239887539	IGF1/PTGS2/PIK3CG/IGFBP5/CASQ2/DOCK4/CNN1/PDE5A/MYOCD/FBXO32/KIT/GUCY1A1/F2R/PRKG1/PLN	15
BP	GO:0007369	gastrulation	13/583	200/18888	0.0093984872943805	0.0513152549173798	0.0378725932996728	COL11A1/MMP2/COL12A1/ITGA4/FN1/INHBA/ITGAV/COL8A1/ITGB1/GJA1/COL5A2/APELA/ITGB3	13
BP	GO:0003229	ventricular cardiac muscle tissue development	6/583	59/18888	0.00950580521139381	0.0518342359010971	0.0382556208371611	COL11A1/TGFB2/EDNRA/ZFPM2/HEG1/COL14A1	6
BP	GO:0061045	negative regulation of wound healing	7/583	77/18888	0.00960296320148364	0.0522965495998323	0.0385968257813294	FAP/PLAT/SERPINE1/PDGFRA/THBS1/FGF2/PRKG1	7
BP	GO:0045124	regulation of bone resorption	5/583	43/18888	0.0100742758912236	0.0542503315727095	0.0400387905571869	CD38/P2RX7/DCSTAMP/CSF1R/ITGB3	5
BP	GO:0060412	ventricular septum morphogenesis	5/583	43/18888	0.0100742758912236	0.0542503315727095	0.0400387905571869	TGFB2/SLIT2/ROBO1/ZFPM2/SLIT3	5
BP	GO:0090504	epiboly	5/583	43/18888	0.0100742758912236	0.0542503315727095	0.0400387905571869	FERMT2/ITGAV/ITGB1/FLNA/ITGB3	5
BP	GO:2000403	positive regulation of lymphocyte migration	5/583	43/18888	0.0100742758912236	0.0542503315727095	0.0400387905571869	ITGA4/CCR2/CXCL10/SPN/ITGB3	5
BP	GO:0009404	toxin metabolic process	3/583	15/18888	0.0100900995305607	0.0542503315727095	0.0400387905571869	FMO1/FMO2/CYP1B1	3
BP	GO:0010838	positive regulation of keratinocyte proliferation	3/583	15/18888	0.0100900995305607	0.0542503315727095	0.0400387905571869	FGF10/NOTCH2/FGF7	3
BP	GO:0042308	negative regulation of protein import into nucleus	3/583	15/18888	0.0100900995305607	0.0542503315727095	0.0400387905571869	RAB23/MDFIC/ANGPT1	3
BP	GO:0060572	morphogenesis of an epithelial bud	3/583	15/18888	0.0100900995305607	0.0542503315727095	0.0400387905571869	FGF10/SULF1/AR	3
BP	GO:0072537	fibroblast activation	3/583	15/18888	0.0100900995305607	0.0542503315727095	0.0400387905571869	AKAP12/DDR2/ZEB2	3
BP	GO:1904251	regulation of bile acid metabolic process	3/583	15/18888	0.0100900995305607	0.0542503315727095	0.0400387905571869	NR1H4/KIT/CES1	3
BP	GO:0001773	myeloid dendritic cell activation	4/583	28/18888	0.0102121604675355	0.0544906441108649	0.0402161502728704	NOTCH2/DOCK2/HAVCR2/DCSTAMP	4
BP	GO:0003272	endocardial cushion formation	4/583	28/18888	0.0102121604675355	0.0544906441108649	0.0402161502728704	SNAI2/TGFB2/DCHS1/ROBO1	4
BP	GO:0003416	endochondral bone growth	4/583	28/18888	0.0102121604675355	0.0544906441108649	0.0402161502728704	EVC/MMP13/DDR2/BNC2	4
BP	GO:0014047	glutamate secretion	4/583	28/18888	0.0102121604675355	0.0544906441108649	0.0402161502728704	P2RX7/GJA1/AVPR1A/PRKG1	4
BP	GO:0030194	positive regulation of blood coagulation	4/583	28/18888	0.0102121604675355	0.0544906441108649	0.0402161502728704	PLAT/SERPINE1/THBS1/F2R	4
BP	GO:1900048	positive regulation of hemostasis	4/583	28/18888	0.0102121604675355	0.0544906441108649	0.0402161502728704	PLAT/SERPINE1/THBS1/F2R	4
BP	GO:0002275	myeloid cell activation involved in immune response	8/583	97/18888	0.0102653828608583	0.0547007136253122	0.0403711894965502	CD84/PIK3CG/CCR2/DOCK2/HAVCR2/KIT/ITGAM/CD177	8
BP	GO:0032720	negative regulation of tumor necrosis factor production	7/583	78/18888	0.0102774175623516	0.0547007136253122	0.0403711894965502	NR1H4/IGF1/CD33/HAVCR2/GPNMB/TLR4/LILRB4	7
BP	GO:0051928	positive regulation of calcium ion transport	9/583	117/18888	0.0103522240305721	0.0549661605316041	0.0405670993237709	MYLK/P2RX7/PKD2/CXCL9/STAC/CCR1/CXCL10/CXCL11/F2R	9
BP	GO:0045055	regulated exocytosis	14/583	225/18888	0.0103533042553613	0.0549661605316041	0.0405670993237709	CD84/P2RX7/PIK3CG/CCR2/NCKAP1L/KIT/RAB26/RAB31/CPLX1/P2RY1/ITGAM/LRRK2/FCGR3A/CD177	14
BP	GO:0048863	stem cell differentiation	15/583	248/18888	0.0103938283226074	0.055112068370563	0.040674784811313	SNAI2/SEMA3C/PTPRC/TGFB2/SOX6/FN1/ALDH1A2/PDGFRA/FGF2/MYOCD/ITGB1/EDNRA/SEMA3D/KIT/GREM1	15
BP	GO:0002042	cell migration involved in sprouting angiogenesis	8/583	98/18888	0.0108855749132552	0.0576471673977651	0.0425457834955484	PTGS2/SRPX2/THBS1/FGF2/SLIT2/ITGB1/GREM1/ROBO1	8
BP	GO:0009308	amine metabolic process	9/583	118/18888	0.01091080918453	0.0577084851236843	0.0425910382896547	NR1H4/MOXD1/TGFB2/IDO1/AOC3/DDC/EDNRA/VCAM1/ITGAM	9
BP	GO:1990776	response to angiotensin	5/583	44/18888	0.0110845440067926	0.0585541037158821	0.0432151367001666	PTGS2/INHBA/DDR2/CYBB/COL3A1	5
BP	GO:0008347	glial cell migration	6/583	61/18888	0.0111277086848943	0.0585625117090452	0.0432213421161982	TGFB2/CCR2/COL3A1/P2RY12/P2RY1/RELN	6
BP	GO:0010574	regulation of vascular endothelial growth factor production	6/583	61/18888	0.0111277086848943	0.0585625117090452	0.0432213421161982	PTGS2/CCR2/SULF1/CYP1B1/C3AR1/C5AR1	6
BP	GO:0055008	cardiac muscle tissue morphogenesis	6/583	61/18888	0.0111277086848943	0.0585625117090452	0.0432213421161982	COL11A1/TGFB2/EDNRA/ZFPM2/HEG1/TCAP	6
BP	GO:0045582	positive regulation of T cell differentiation	9/583	119/18888	0.0114916944581521	0.0603278270560879	0.0445242114148475	PTPRC/CD86/TNFSF4/NCKAP1L/LILRB2/IL2RA/NLRP3/IL7R/LILRB4	9
BP	GO:1903707	negative regulation of hemopoiesis	9/583	119/18888	0.0114916944581521	0.0603278270560879	0.0445242114148475	SNAI2/TNFSF4/INHBA/INHA/FGL2/TLR4/C1QC/FBN1/LILRB4	9
BP	GO:0048872	homeostasis of number of cells	18/583	322/18888	0.0115201688305373	0.0603948050039583	0.0445736436662088	P2RX7/RASSF2/CRISPLD1/CCR2/INHBA/NCKAP1L/INHA/CXCL6/IL2RA/DOCK11/MERTK/KIT/JAM3/IL7R/CXCR2/F2R/CCR4/COL14A1	18
BP	GO:0060349	bone morphogenesis	8/583	99/18888	0.0115330354089433	0.0603948050039583	0.0445736436662088	SFRP4/RAB23/TGFB3/MMP13/BMPR1B/MMP16/FREM1/COL3A1	8
BP	GO:0031342	negative regulation of cell killing	4/583	29/18888	0.0115630154876909	0.0604021056254409	0.0445790318001797	PTPRC/NCKAP1L/HAVCR2/IL7R	4
BP	GO:0070977	bone maturation	4/583	29/18888	0.0115630154876909	0.0604021056254409	0.0445790318001797	IGF1/ADAMTS12/DCHS1/GREM1	4
BP	GO:0007193	adenylate cyclase-inhibiting G protein-coupled receptor signaling pathway	7/583	80/18888	0.0117287290207866	0.0611166570183038	0.0451063976748534	AKAP12/EDNRA/P2RY12/P2RY1/FPR2/FLNA/ITGB3	7
BP	GO:1903556	negative regulation of tumor necrosis factor superfamily cytokine production	7/583	80/18888	0.0117287290207866	0.0611166570183038	0.0451063976748534	NR1H4/IGF1/CD33/HAVCR2/GPNMB/TLR4/LILRB4	7
BP	GO:1900024	regulation of substrate adhesion-dependent cell spreading	6/583	62/18888	0.0120079151434345	0.062417526932539	0.0460664887291984	FERMT2/CASS4/GBP1/POSTN/FLNA/ITGB3	6
BP	GO:2000351	regulation of endothelial cell apoptotic process	6/583	62/18888	0.0120079151434345	0.062417526932539	0.0460664887291984	SERPINE1/ITGA4/THBS1/ANGPT1/NDNF/ITGB3	6
BP	GO:0002468	dendritic cell antigen processing and presentation	3/583	16/18888	0.0121379434021017	0.0626775185776013	0.0462583723679061	FGL2/THBS1/MPEG1	3
BP	GO:0051770	positive regulation of nitric-oxide synthase biosynthetic process	3/583	16/18888	0.0121379434021017	0.0626775185776013	0.0462583723679061	AKAP12/TLR4/LRRK2	3
BP	GO:0072378	blood coagulation, fibrin clot formation	3/583	16/18888	0.0121379434021017	0.0626775185776013	0.0462583723679061	F13A1/FLNA/ITGB3	3
BP	GO:0090136	epithelial cell-cell adhesion	3/583	16/18888	0.0121379434021017	0.0626775185776013	0.0462583723679061	THBS4/CYP1B1/KIT	3
BP	GO:0010463	mesenchymal cell proliferation	5/583	45/18888	0.0121617523032733	0.0626775185776013	0.0462583723679061	ARHGAP5/PRRX1/FGF7/ZEB1/DCHS1	5
BP	GO:0043300	regulation of leukocyte degranulation	5/583	45/18888	0.0121617523032733	0.0626775185776013	0.0462583723679061	CD84/CCR2/NCKAP1L/ITGAM/CD177	5
BP	GO:0048701	embryonic cranial skeleton morphogenesis	5/583	45/18888	0.0121617523032733	0.0626775185776013	0.0462583723679061	TBX15/PRRX1/TGFB3/PDGFRA/MMP16	5
BP	GO:1903035	negative regulation of response to wounding	8/583	100/18888	0.0122084373563002	0.0627650319558696	0.046322960541321	FAP/PLAT/SERPINE1/PDGFRA/THBS1/FGF2/RGMA/PRKG1	8
BP	GO:2001237	negative regulation of extrinsic apoptotic signaling pathway	8/583	100/18888	0.0122084373563002	0.0627650319558696	0.046322960541321	IGF1/SNAI2/HGF/FGF10/SERPINE1/THBS1/ITGAV/AR	8
BP	GO:0097191	extrinsic apoptotic signaling pathway	14/583	230/18888	0.0123779162591952	0.0635590207914446	0.0469089542444144	IGF1/SNAI2/HGF/FGF10/PTPRC/P2RX7/TGFB2/SERPINE1/INHBA/TLR4/THBS1/ITGAV/BMPR1B/AR	14
BP	GO:0034765	regulation of monoatomic ion transmembrane transport	19/583	349/18888	0.012465316991666	0.063924486933059	0.0471786820391695	P2RX7/PIK3CG/CASQ2/PKD2/CCR2/CXCL9/STAC/SCN2B/ITGB1/EDNRA/CXCL10/CXCL11/F2R/LRRC26/RELN/FLNA/PLN/MIR210/ITGB3	19
BP	GO:0044409	symbiont entry into host	11/583	163/18888	0.012479342574485	0.063924486933059	0.0471786820391695	CD4/FCN1/SIGLEC1/HAVCR1/CD86/ITGAV/ITGB1/CCR5/CLEC5A/ITGB3/MRC1	11
BP	GO:0032088	negative regulation of NF-kappaB transcription factor activity	7/583	81/18888	0.0125074008234108	0.0639906487648112	0.0472275119660586	PTGIS/HAVCR2/CYP1B1/NLRP3/PKHD1/CMKLR1/ADORA3	7
BP	GO:0051965	positive regulation of synapse assembly	6/583	63/18888	0.0129359887063474	0.0659918767967067	0.0487044937227295	SRPX2/FLRT3/FLRT2/THBS2/NTRK1/LRRTM3	6
BP	GO:0002706	regulation of lymphocyte mediated immunity	12/583	186/18888	0.0129881177101683	0.0659918767967067	0.0487044937227295	PTPRC/P2RX7/IL1R1/TNFSF4/CCR2/NCKAP1L/HAVCR2/NLRP3/SVEP1/IL7R/LILRB4/SPN	12
BP	GO:0001562	response to protozoan	4/583	30/18888	0.0130234797085787	0.0659918767967067	0.0487044937227295	GBP1/GBP4/CLEC7A/SPN	4
BP	GO:0032607	interferon-alpha production	4/583	30/18888	0.0130234797085787	0.0659918767967067	0.0487044937227295	TLR8/HAVCR2/TLR4/TLR7	4
BP	GO:0032647	regulation of interferon-alpha production	4/583	30/18888	0.0130234797085787	0.0659918767967067	0.0487044937227295	TLR8/HAVCR2/TLR4/TLR7	4
BP	GO:0045987	positive regulation of smooth muscle contraction	4/583	30/18888	0.0130234797085787	0.0659918767967067	0.0487044937227295	PTGS2/MYOCD/KIT/F2R	4
BP	GO:0050820	positive regulation of coagulation	4/583	30/18888	0.0130234797085787	0.0659918767967067	0.0487044937227295	PLAT/SERPINE1/THBS1/F2R	4
BP	GO:0070723	response to cholesterol	4/583	30/18888	0.0130234797085787	0.0659918767967067	0.0487044937227295	INHBA/CCR5/ABCA1/CES1	4
BP	GO:0046633	alpha-beta T cell proliferation	5/583	46/18888	0.0133077875509941	0.0672656520148064	0.0496445878695473	PTPRC/TNFSF4/CCR2/IL2RA/DOCK2	5
BP	GO:0030500	regulation of bone mineralization	7/583	82/18888	0.0133226102073812	0.0672656520148064	0.0496445878695473	P2RX7/BMPR1B/GJA1/DDR2/CCR1/SGMS2/GREM1	7
BP	GO:1904427	positive regulation of calcium ion transmembrane transport	7/583	82/18888	0.0133226102073812	0.0672656520148064	0.0496445878695473	P2RX7/PKD2/CXCL9/STAC/CXCL10/CXCL11/F2R	7
BP	GO:0006022	aminoglycan metabolic process	9/583	122/18888	0.0133733463545037	0.0674412430717571	0.0497741806913633	DSE/CHI3L1/CHIT1/LYVE1/FGF2/EDNRA/ANGPT1/DSEL/CHSY3	9
CC	GO:0019814	immunoglobulin complex	71/602	165/19894	1.00554074483629e-63	3.59983586651393e-61	2.98486831625089e-61	JCHAIN/IGKV4-1/IGKV5-2/IGKV6-21/IGKV3D-20/IGLV8-61/IGLV4-60/IGLV6-57/IGLV10-54/IGLV5-48/IGLV1-44/IGLV7-43/IGLV5-37/IGLV1-36/IGLV3-25/IGLV3-21/IGLV3-19/IGLV2-18/IGLV2-11/IGHM/IGHJ1/IGHV1-3/IGHV2-5/IGHV3-13/IGHV3-15/IGHV1-18/IGHV3-20/IGHV3-21/IGHV3-23/IGHV1-24/IGHV2-26/IGHV4-28/IGHV3-33/IGHV4-34/IGHV3-35/IGHV4-39/IGHV3-49/IGHV5-51/IGHV1-58/IGHV4-61/IGHV3-66/IGHV1-69/IGHV2-70D/IGHV3-64/IGKV3D-15/IGH…	71
CC	GO:0062023	collagen-containing extracellular matrix	67/602	428/19894	5.32753914764954e-29	9.53629507429267e-27	7.90718968230089e-27	DCN/VCAN/TNC/LTBP1/COL11A1/CDON/FGF10/FCN1/MMP2/NID2/CCDC80/TGFB2/TIMP3/MXRA5/SRPX2/SERPINE1/OGN/ASPN/ECM2/COL12A1/LOX/THBS4/EFEMP1/FN1/ANGPTL1/NID1/LTBP2/TGFB3/COL10A1/F13A1/COL21A1/FGL2/MATN3/POSTN/ADAMDEC1/SULF1/THBS1/CILP/CDH13/HSPG2/HMCN1/COL8A1/ABI3BP/ANGPT1/ADAMTS5/ADAMTS3/COLEC12/C1QC/COL6A3/CPA3/FREM1/FBN1/GREM1/TNXB/COL3A1/C1QB/PODN/SNORC/THBS2/COL4A1/AMTN/THSD4/COL14A1/LAMA2/SPN/COL5A2…	67
CC	GO:0009897	external side of plasma membrane	55/602	405/19894	6.46182077994559e-21	7.71110613073507e-19	6.3938016138409e-19	SELE/CD4/MFAP3/CD84/PTPRC/FCN1/P2RX7/CSF2RB/TLR8/CD33/CD86/ITGA4/IL1R1/IL1RL1/LEPR/CSF3R/CCR2/CLEC10A/IL2RA/PDGFRA/TLR4/THBS1/ITGAV/CXCL9/CDH13/FCGR2A/ITGA9/MS4A2/ITGB1/KIT/CCR5/VCAM1/FCGR3B/CCR1/ABCA1/FOLR2/CLEC4E/IL7R/CXCL10/ANTXR1/ITGAM/PKHD1/CXCR6/XCR1/HEG1/CD163/CCR8/CXCR2/SLC2A4/CCR4/SPN/PDCD1LG2/FCGR3A/CD302/ITGB3	55
CC	GO:0030667	secretory granule membrane	34/602	317/19894	1.75636980236805e-10	1.57195097311941e-08	1.30341127438893e-08	MOXD1/PTPRC/SIRPB1/ATP8B4/CD33/ITPR2/NCKAP1L/CD93/SIGLEC9/LILRB2/ADGRE3/ITGAV/FCGR2A/FCGR3B/CYBB/LAIR1/RAB26/RAB31/PCDH7/ITGAM/FPR2/FPR1/C3AR1/CLEC12A/OLR1/SLCO4C1/CXCR2/ADGRG3/MCEMP1/C5AR1/CD177/NFAM1/CLEC5A/ITGB3	34
CC	GO:0005581	collagen trimer	17/602	86/19894	6.84497257240849e-10	4.90100036184448e-08	4.06375213772462e-08	MSR1/COL11A1/FCN1/COL12A1/LOX/COL10A1/COL21A1/COL8A1/COLEC12/C1QC/C1QTNF7/COL6A3/COL3A1/C1QB/COL4A1/COL14A1/COL5A2	17
CC	GO:0005604	basement membrane	17/602	92/19894	2.04807683075383e-09	1.22201917568312e-07	1.0132590636361e-07	TNC/NID2/CCDC80/TIMP3/THBS4/FN1/NID1/HSPG2/HMCN1/COL8A1/FREM1/FBN1/THBS2/COL4A1/AMTN/LAMA2/SPN	17
CC	GO:0072562	blood microparticle	21/602	144/19894	2.46027779155912e-09	1.25825635625452e-07	1.04330577025515e-07	CFH/FN1/F13A1/JCHAIN/C1QC/ACTG2/C1QB/C8G/IGKV4-1/IGLV3-25/IGLV3-21/IGHM/IGHV3-13/IGHV3-23/IGKV3-20/IGKV1-17/IGKV1-39/IGKV2D-28/IGKV2-30/IGKV1-5/IGKV3-15	21
CC	GO:0035579	specific granule membrane	16/602	91/19894	1.28994339909865e-08	5.77249671096647e-07	4.78636892823448e-07	ATP8B4/CD33/CD93/ITGAV/CYBB/LAIR1/ITGAM/FPR2/C3AR1/CLEC12A/OLR1/SLCO4C1/ADGRG3/MCEMP1/CD177/CLEC5A	16
CC	GO:0042581	specific granule	21/602	160/19894	1.68073376318292e-08	6.68558541354985e-07	5.54347276277877e-07	CRISP3/ATP8B4/RETN/CD33/CD93/CHI3L1/CHIT1/DOCK2/ITGAV/CYBB/LAIR1/ITGAM/FPR2/C3AR1/CLEC12A/OLR1/SLCO4C1/ADGRG3/MCEMP1/CD177/CLEC5A	21
CC	GO:0005788	endoplasmic reticulum lumen	30/602	313/19894	2.8572584787311e-08	1.02289853538574e-06	8.48154622107549e-07	CD4/FMO1/VCAN/TNC/LTBP1/COL11A1/PTGS2/CHRDL1/COL12A1/FN1/IGFBP5/CASQ2/COL10A1/COL21A1/MATN3/THBS1/COL8A1/PDGFC/ADAMTS5/COL6A3/FBN1/COL3A1/ADAMTSL1/PENK/COL4A1/AMTN/COL14A1/CES1/COL5A2/SPON1	30
CC	GO:0098636	protein complex involved in cell adhesion	12/602	57/19894	1.07741082361973e-07	3.50648249868966e-06	2.90746270105994e-06	TNC/ITGA4/NID1/ITGAV/ITGA9/ITGB1/JAM3/TNXB/ITGAM/LAMA2/ITGBL1/ITGB3	12
CC	GO:0070821	tertiary granule membrane	13/602	73/19894	2.55704095961395e-07	7.62850552951496e-06	6.32531184746609e-06	ATP8B4/CD33/CD93/LILRB2/CYBB/LAIR1/ITGAM/FPR2/CLEC12A/OLR1/MCEMP1/CD177/CLEC5A	13
CC	GO:0030055	cell-substrate junction	34/602	431/19894	3.93020838982394e-07	1.08231892581305e-05	8.97424101967895e-06	TNC/FERMT2/FAP/TNS1/PTPRC/CASS4/SMPX/SORBS1/ITGA4/IL1RL1/LRP1/FLRT3/FLNC/CNN1/AKAP12/TLN1/ITGAV/CDH13/HSPG2/HMCN1/ITGB1/DIXDC1/GJA1/PGM5/SHROOM4/NEXN/DDR2/XIRP1/SYNPO2/ALOX15B/FLRT2/FLNA/ITGBL1/ITGB3	34
CC	GO:0005925	focal adhesion	32/602	421/19894	1.92557266832734e-06	4.92396439472277e-05	4.08279317645346e-05	TNC/FERMT2/FAP/TNS1/PTPRC/CASS4/SORBS1/ITGA4/IL1RL1/LRP1/FLRT3/FLNC/CNN1/AKAP12/TLN1/ITGAV/CDH13/HSPG2/ITGB1/DIXDC1/GJA1/PGM5/SHROOM4/NEXN/DDR2/XIRP1/SYNPO2/ALOX15B/FLRT2/FLNA/ITGBL1/ITGB3	32
CC	GO:0045121	membrane raft	25/602	286/19894	2.23785483177322e-06	5.33222652300571e-05	4.42131102466219e-05	SELE/CD4/MFAP3/LCP2/PTGS2/PTPRC/SORBS1/MS4A4A/PTGIS/SULF1/CDH13/ITGB1/GJA1/ANGPT1/ABCA1/ITGAM/CAVIN4/OLR1/TLR1/F2R/SLC2A4/KIRREL1/LRRK2/CD177/NFAM1	25
CC	GO:0098857	membrane microdomain	25/602	287/19894	2.3831179991087e-06	5.33222652300571e-05	4.42131102466219e-05	SELE/CD4/MFAP3/LCP2/PTGS2/PTPRC/SORBS1/MS4A4A/PTGIS/SULF1/CDH13/ITGB1/GJA1/ANGPT1/ABCA1/ITGAM/CAVIN4/OLR1/TLR1/F2R/SLC2A4/KIRREL1/LRRK2/CD177/NFAM1	25
CC	GO:0070820	tertiary granule	18/602	164/19894	2.53428587329799e-06	5.33690789788636e-05	4.42519267040269e-05	CRISP3/ATP8B4/CD33/NCKAP1L/CD93/LILRB2/ADGRE3/CHIT1/CYBB/LAIR1/ITGAM/FPR2/FPR1/CLEC12A/OLR1/MCEMP1/CD177/CLEC5A	18
CC	GO:0032432	actin filament bundle	13/602	95/19894	5.62840635442816e-06	0.000111942748604738	9.28193328624995e-05	MYLK/FERMT2/SORBS1/LDB3/CALD1/DIXDC1/PGM5/PDLIM3/SHROOM4/XIRP1/SYNPO2/ROR1/FLNA	13
CC	GO:0043292	contractile fiber	22/602	250/19894	8.09766529104597e-06	0.000152577061799708	0.000126512000668973	FERMT2/MMP2/SMPX/CASQ2/LDB3/CALD1/FLNC/IDO1/MYH11/GJA1/PGM5/PDLIM3/FBXO32/SYNC/NEXN/LMOD1/MYOZ3/CAVIN4/SYNPO2/TCAP/SYNM/FLNA	22
CC	GO:0001725	stress fiber	12/602	85/19894	9.2684876110508e-06	0.000158005645940771	0.000131013208336658	MYLK/FERMT2/SORBS1/LDB3/CALD1/DIXDC1/PGM5/PDLIM3/SHROOM4/XIRP1/SYNPO2/ROR1	12
CC	GO:0097517	contractile actin filament bundle	12/602	85/19894	9.2684876110508e-06	0.000158005645940771	0.000131013208336658	MYLK/FERMT2/SORBS1/LDB3/CALD1/DIXDC1/PGM5/PDLIM3/SHROOM4/XIRP1/SYNPO2/ROR1	12
CC	GO:0042641	actomyosin	12/602	91/19894	1.88496441918101e-05	0.000306735119121274	0.000254334912061745	MYLK/FERMT2/SORBS1/LDB3/CALD1/DIXDC1/PGM5/PDLIM3/SHROOM4/XIRP1/SYNPO2/ROR1	12
CC	GO:0042383	sarcolemma	15/602	141/19894	2.49695805065774e-05	0.000388656948754552	0.000322261862830884	TGFB3/FLNC/STAC/SCN2B/ITGB1/PGM5/SYNC/VCAM1/COL6A3/SGCD/CAVIN4/SLC2A4/SYNM/PRKG1/LAMA2	15
CC	GO:0098644	complex of collagen trimers	6/602	21/19894	2.75634122820086e-05	0.000411154233206628	0.000340915888751159	COL11A1/COL10A1/COL8A1/COL3A1/COL4A1/COL5A2	6
CC	GO:0008305	integrin complex	7/602	31/19894	3.13356655588033e-05	0.000448726730802063	0.000372069797371896	ITGA4/ITGAV/ITGA9/ITGB1/ITGAM/ITGBL1/ITGB3	7
CC	GO:0031091	platelet alpha granule	11/602	91/19894	9.39270151453525e-05	0.00129330274700139	0.00107236511218581	IGF1/HGF/TGFB2/SERPINE1/FN1/TGFB3/F13A1/THBS1/PCDH7/THBS2/ITGB3	11
CC	GO:0031674	I band	14/602	145/19894	0.000132834123818507	0.00175211108458182	0.00145279425419604	FERMT2/CASQ2/LDB3/FLNC/PGM5/PDLIM3/FBXO32/SYNC/NEXN/MYOZ3/CAVIN4/SYNPO2/TCAP/FLNA	14
CC	GO:0030016	myofibril	19/602	240/19894	0.000137036621140478	0.00175211108458182	0.00145279425419604	FERMT2/MMP2/SMPX/CASQ2/LDB3/CALD1/FLNC/PGM5/PDLIM3/FBXO32/SYNC/NEXN/LMOD1/MYOZ3/CAVIN4/SYNPO2/TCAP/SYNM/FLNA	19
CC	GO:0044853	plasma membrane raft	12/602	113/19894	0.000161612674150936	0.00199508059813915	0.0016542567735232	SELE/LCP2/PTGS2/SORBS1/MS4A4A/PTGIS/CDH13/ITGAM/CAVIN4/F2R/LRRK2/CD177	12
CC	GO:0005902	microvillus	11/602	97/19894	0.000167690975976408	0.00200111231331847	0.00165925807808236	AOC3/PDGFRA/ITGAV/ANGPT1/VCAM1/JAM3/CLIC4/LRRK2/SPN/CD302/ITGB3	11
CC	GO:0030018	Z disc	13/602	131/19894	0.00017381502210451	0.00200728315849725	0.00166437474476984	CASQ2/LDB3/FLNC/PGM5/PDLIM3/FBXO32/SYNC/NEXN/MYOZ3/CAVIN4/SYNPO2/TCAP/FLNA	13
CC	GO:0005614	interstitial matrix	4/602	11/19894	0.000231214413419634	0.00258671125013216	0.00214481791395845	TNC/CCDC80/ECM2/COL14A1	4
CC	GO:0030017	sarcomere	17/602	219/19894	0.000381223728455565	0.0041356998420331	0.00342918951912183	FERMT2/MMP2/SMPX/CASQ2/LDB3/FLNC/PGM5/PDLIM3/FBXO32/SYNC/NEXN/LMOD1/MYOZ3/CAVIN4/SYNPO2/TCAP/FLNA	17
CC	GO:0031258	lamellipodium membrane	5/602	22/19894	0.000428473765815799	0.00451157671064871	0.00374085454984692	FERMT2/FAP/ITGAV/ANTXR1/ITGB3	5
CC	GO:0031093	platelet alpha granule lumen	8/602	67/19894	0.00090956629920823	0.00930356386047275	0.00771421643238258	IGF1/HGF/TGFB2/SERPINE1/FN1/TGFB3/F13A1/THBS1	8
CC	GO:0030666	endocytic vesicle membrane	15/602	204/19894	0.00142476619323862	0.0139615836323158	0.0115764968665483	CD4/MSR1/RAB23/CSF3R/LRP1/EREG/COLEC12/CYBB/CLEC4E/RAB31/IL7R/TLR1/CD163/HLA-DQA1/MPEG1	15
CC	GO:0098637	protein complex involved in cell-matrix adhesion	4/602	17/19894	0.00144295696758571	0.0139615836323158	0.0115764968665483	TNC/NID1/TNXB/LAMA2	4
CC	GO:0098858	actin-based cell projection	16/602	226/19894	0.00149017620927399	0.014039028497897	0.0116407116624727	ADGRA2/DOCK4/AOC3/PDGFRA/ITGAV/ITGB1/ANGPT1/VCAM1/ACTG2/JAM3/CLIC4/ANTXR1/LRRK2/SPN/CD302/ITGB3	16
CC	GO:0043034	costamere	4/602	18/19894	0.00181119907501134	0.0166258786885657	0.0137856447814629	SMPX/FLNC/PGM5/SYNM	4
CC	GO:0016528	sarcoplasm	9/602	95/19894	0.0023350644856607	0.0208988271466633	0.0173286364462189	THBS4/CASQ2/ITPR2/THBS1/SPOCK1/SGCD/CAVIN4/SLC2A4/PLN	9
CC	GO:0071753	IgM immunoglobulin complex	3/602	10/19894	0.00282210285298896	0.0246417761309768	0.0204321695646441	JCHAIN/IGHM/IGKV3-20	3
CC	GO:0005901	caveola	8/602	82/19894	0.00335129064532488	0.028565763119674	0.0236858135834992	SELE/PTGS2/SORBS1/PTGIS/CDH13/CAVIN4/F2R/LRRK2	8
CC	GO:0034774	secretory granule lumen	19/602	322/19894	0.00450944696379887	0.0371064059654958	0.0307674404065564	IGF1/HGF/FCN1/TGFB2/CRISP3/TIMP3/CRISPLD2/RETN/SERPINE1/FN1/TGFB3/F13A1/CHI3L1/CHIT1/DOCK2/THBS1/MNDA/RNASE2/PENK	19
CC	GO:0005912	adherens junction	13/602	188/19894	0.0048616872948715	0.0371064059654958	0.0307674404065564	FERMT2/SORBS1/LDB3/TLN1/CDH11/CDH13/HMCN1/PGM5/PDLIM3/SHROOM4/NEXN/ALOX15B/SYNM	13
CC	GO:0005583	fibrillar collagen trimer	3/602	12/19894	0.00494540192956782	0.0371064059654958	0.0307674404065564	COL11A1/COL3A1/COL5A2	3
CC	GO:0042571	immunoglobulin complex, circulating	3/602	12/19894	0.00494540192956782	0.0371064059654958	0.0307674404065564	JCHAIN/IGHM/IGKV3-20	3
CC	GO:0098643	banded collagen fibril	3/602	12/19894	0.00494540192956782	0.0371064059654958	0.0307674404065564	COL11A1/COL3A1/COL5A2	3
CC	GO:0060205	cytoplasmic vesicle lumen	19/602	325/19894	0.00497516057637933	0.0371064059654958	0.0307674404065564	IGF1/HGF/FCN1/TGFB2/CRISP3/TIMP3/CRISPLD2/RETN/SERPINE1/FN1/TGFB3/F13A1/CHI3L1/CHIT1/DOCK2/THBS1/MNDA/RNASE2/PENK	19
CC	GO:0031983	vesicle lumen	19/602	326/19894	0.00513892427156039	0.0375456099840535	0.0311316142766924	IGF1/HGF/FCN1/TGFB2/CRISP3/TIMP3/CRISPLD2/RETN/SERPINE1/FN1/TGFB3/F13A1/CHI3L1/CHIT1/DOCK2/THBS1/MNDA/RNASE2/PENK	19
CC	GO:0001527	microfibril	3/602	13/19894	0.00628582268760559	0.0441240102384863	0.0365862125470542	LTBP1/FBN1/THSD4	3
CC	GO:1990909	Wnt signalosome	3/602	13/19894	0.00628582268760559	0.0441240102384863	0.0365862125470542	ADGRA2/RECK/LRRK2	3
CC	GO:0031594	neuromuscular junction	7/602	74/19894	0.00701054690553857	0.0482649190804386	0.0400197212016574	P2RX7/POSTN/ITGB1/SPOCK1/SYNC/F2R/LAMA2	7
CC	GO:0016529	sarcoplasmic reticulum	7/602	76/19894	0.00809001132986499	0.05464573690739	0.0453104904671684	THBS4/CASQ2/ITPR2/THBS1/SGCD/SLC2A4/PLN	7
MF	GO:0003823	antigen binding	58/563	177/18522	5.44722584914332e-44	3.42630505911115e-41	2.87269489517979e-41	FCN1/ITGA4/JCHAIN/IL7R/HLA-DQA1/HLA-DOA/IGKV4-1/IGKV5-2/IGLV6-57/IGLV1-44/IGLV7-43/IGLV3-25/IGLV3-21/IGLV3-19/IGLV2-11/TRAV12-2/IGHM/IGHV1-3/IGHV2-5/IGHV3-13/IGHV3-15/IGHV1-18/IGHV3-20/IGHV3-21/IGHV3-23/IGHV1-24/IGHV2-26/IGHV4-28/IGHV3-33/IGHV4-34/IGHV3-35/IGHV4-39/IGHV3-49/IGHV5-51/IGHV1-58/IGHV4-61/IGHV3-66/IGHV1-69/IGHV2-70D/IGHV3-64/IGHV4-59/IGHV3-74/IGHV3-72/IGHV3-43/IGKV3-20/IGKV1-17/IGKV1-…	58
MF	GO:0005201	extracellular matrix structural constituent	41/563	166/18522	6.31737791690586e-26	1.98681535486689e-23	1.6657928086157e-23	CD4/ANOS1/DCN/VCAN/TNC/LTBP1/COL11A1/NID2/MXRA5/SRPX2/OGN/ASPN/COL12A1/EFEMP1/FN1/NID1/LTBP2/COL10A1/COL21A1/FGL2/MATN3/CHI3L1/POSTN/THBS1/CILP/HSPG2/HMCN1/COL8A1/ABI3BP/COL6A3/FBN1/TNXB/COL3A1/PODN/THBS2/COL4A1/THSD4/COL14A1/LAMA2/COL5A2/SPON1	41
MF	GO:0019955	cytokine binding	31/563	145/18522	6.26474090387393e-18	1.31350734284557e-15	1.10127550625994e-15	CD4/LTBP1/CHRDL2/CHRDL1/ITGA4/IL1R1/IL1RL1/LEPR/GBP1/CSF3R/TGFB3/CCR2/IL2RA/THBS1/ITGAV/FGF2/BMPR1B/ITGB1/KIT/CCR5/CCR1/GREM1/CXCR6/XCR1/TCAP/CCR8/CXCR2/GREM2/CSF1R/CCR4/ITGB3	31
MF	GO:0005539	glycosaminoglycan binding	37/563	239/18522	2.9313252472943e-16	4.60950895137028e-14	3.86472091814327e-14	CFH/ANOS1/DCN/VCAN/COL11A1/FGF10/PTPRC/CCDC80/CRISPLD2/CCN4/ECM2/THBS4/FN1/LTBP2/CXCL6/JCHAIN/POSTN/LYVE1/GPNMB/SULF1/THBS1/FGF2/FGF7/SLIT2/ADAMTS5/ADAMTS3/NLRP3/FBN1/TNXB/RSPO1/CXCL10/CXCL11/NDNF/GREM2/SLIT3/THBS2/IGHM	37
MF	GO:0140375	immune receptor activity	29/563	151/18522	1.53420509177372e-15	1.93003000545134e-13	1.61818263363923e-13	CD4/CSF2RB/IL1R1/IL1RL1/LEPR/CSF3R/CCR2/LILRB2/IL2RA/FCGR2A/CCR5/FCGR3B/CCR1/IL7R/FPR2/FPR1/C3AR1/CXCR6/XCR1/CMKLR1/CCR8/CXCR2/CCR4/LILRB4/FPR3/HLA-DQA1/C5AR1/FCGR3A/HLA-DOA	29
MF	GO:0005178	integrin binding	29/563	157/18522	4.50560838589005e-15	4.72337945787474e-13	3.96019263391389e-13	ADAM22/IGF1/IBSP/TNC/FERMT2/FAP/CCN4/ECM2/THBS4/ITGA4/FN1/GPNMB/TLN1/THBS1/ITGAV/FGF2/ITGA9/ITGB1/ADAMTS5/VCAM1/SVEP1/JAM3/FBN1/TNXB/COL3A1/ITGAM/ITGBL1/CD177/ITGB3	29
MF	GO:0008201	heparin binding	30/563	174/18522	1.05062579742848e-14	9.44062323689301e-13	7.91524097010024e-13	CFH/ANOS1/COL11A1/FGF10/PTPRC/CCDC80/CRISPLD2/CCN4/ECM2/THBS4/FN1/LTBP2/CXCL6/POSTN/GPNMB/THBS1/FGF2/FGF7/SLIT2/ADAMTS5/ADAMTS3/FBN1/TNXB/RSPO1/CXCL10/CXCL11/NDNF/GREM2/SLIT3/THBS2	30
MF	GO:0019956	chemokine binding	13/563	33/18522	5.41192456317535e-12	4.25512568779662e-10	3.56759763967217e-10	ITGA4/CCR2/ITGAV/FGF2/ITGB1/CCR5/CCR1/CXCR6/XCR1/CCR8/CXCR2/CCR4/ITGB3	13
MF	GO:1901681	sulfur compound binding	31/563	267/18522	1.69360289431026e-10	1.1836402450235e-08	9.92391871402852e-09	CFH/ANOS1/COL11A1/FGF10/PTPRC/CCDC80/CRISPLD2/CCN4/ECM2/THBS4/FN1/LTBP2/LRP1/CXCL6/POSTN/GPNMB/THBS1/FGF2/FGF7/SLIT2/ADAMTS5/ADAMTS3/FBN1/TNXB/RSPO1/CXCL10/CXCL11/NDNF/GREM2/SLIT3/THBS2	31
MF	GO:0004896	cytokine receptor activity	17/563	96/18522	4.27489183069228e-09	2.68890696150544e-07	2.25444295492298e-07	CD4/CSF2RB/IL1R1/IL1RL1/LEPR/CSF3R/CCR2/IL2RA/CCR5/CCR1/IL7R/CXCR6/XCR1/CMKLR1/CCR8/CXCR2/CCR4	17
MF	GO:0015026	coreceptor activity	13/563	57/18522	1.18374566785102e-08	6.76887295525722e-07	5.6751825798408e-07	CD4/CSF2RB/CD86/ITGA4/RECK/ITGAV/ITGB1/CCR5/CXCR6/CCR8/RGMA/ROR1/ITGB3	13
MF	GO:0005518	collagen binding	14/563	68/18522	1.33244892366136e-08	6.98425310819163e-07	5.85576237503808e-07	NID2/ECM2/LOX/FN1/NID1/MMP13/THBS1/HSPG2/ITGB1/DDR2/TNXB/ANTXR1/PODN/COL14A1	14
MF	GO:0001637	G protein-coupled chemoattractant receptor activity	9/563	26/18522	4.0918855121515e-08	1.83842570510235e-06	1.54137942976534e-06	CCR2/CCR5/CCR1/CXCR6/XCR1/CMKLR1/CCR8/CXCR2/CCR4	9
MF	GO:0004950	chemokine receptor activity	9/563	26/18522	4.0918855121515e-08	1.83842570510235e-06	1.54137942976534e-06	CCR2/CCR5/CCR1/CXCR6/XCR1/CMKLR1/CCR8/CXCR2/CCR4	9
MF	GO:0050840	extracellular matrix binding	13/563	64/18522	5.22709532326305e-08	2.19189530555497e-06	1.83773667154722e-06	DCN/LTBP1/COL11A1/NID1/LTBP2/THBS1/ITGAV/SLIT2/ITGB1/ADAMTS5/OLFML2B/TNXB/ITGB3	13
MF	GO:0019838	growth factor binding	18/563	135/18522	1.46232311692475e-07	5.74875775341043e-06	4.81989395775856e-06	LTBP1/CHRDL1/SRPX2/IGFBP5/IL1R1/LTBP2/TGFB3/IL2RA/PDGFRA/EPHA7/THBS1/ITGAV/KIT/COL3A1/CSF1R/COL4A1/NTRK1/ITGB3	18
MF	GO:0001968	fibronectin binding	9/563	30/18522	1.68064505108537e-07	6.21838668901585e-06	5.21364192318123e-06	MMP2/CCDC80/ITGA4/IGFBP5/THBS1/ITGAV/ITGB1/LILRB4/ITGB3	9
MF	GO:0016493	C-C chemokine receptor activity	8/563	23/18522	2.2721327600785e-07	7.93984170049652e-06	6.65695036724752e-06	CCR2/CCR5/CCR1/CXCR6/XCR1/CCR8/CXCR2/CCR4	8
MF	GO:0019957	C-C chemokine binding	8/563	24/18522	3.31779803572752e-07	1.09836577077506e-05	9.20895742880602e-06	CCR2/CCR5/CCR1/CXCR6/XCR1/CCR8/CXCR2/CCR4	8
MF	GO:0004875	complement receptor activity	6/563	12/18522	6.07233135964754e-07	1.90974821260915e-05	1.60117790062285e-05	FPR2/FPR1/C3AR1/CMKLR1/FPR3/C5AR1	6
MF	GO:0030020	extracellular matrix structural constituent conferring tensile strength	10/563	45/18522	7.60443219060425e-07	2.27770849899527e-05	1.9096844749337e-05	COL11A1/COL12A1/COL10A1/COL21A1/COL8A1/COL6A3/COL3A1/COL4A1/COL14A1/COL5A2	10
MF	GO:0043394	proteoglycan binding	9/563	36/18522	9.39691210023774e-07	2.68666259593161e-05	2.25256122594216e-05	CFH/TNC/PTPRC/FN1/NID1/LRP1/GPNMB/THBS1/SLIT2	9
MF	GO:0045028	G protein-coupled purinergic nucleotide receptor activity	6/563	13/18522	1.09873008147341e-06	3.00478791846423e-05	2.51928499230287e-05	P2RY12/P2RY1/GPR34/P2RY14/GPR171/P2RY13	6
MF	GO:0001614	purinergic nucleotide receptor activity	7/563	20/18522	1.26884667381653e-06	3.19241823132239e-05	2.67659866771403e-05	P2RX7/P2RY12/P2RY1/GPR34/P2RY14/GPR171/P2RY13	7
MF	GO:0016502	nucleotide receptor activity	7/563	20/18522	1.26884667381653e-06	3.19241823132239e-05	2.67659866771403e-05	P2RX7/P2RY12/P2RY1/GPR34/P2RY14/GPR171/P2RY13	7
MF	GO:0030246	carbohydrate binding	25/563	279/18522	1.52014485044331e-06	3.67758119588016e-05	3.08337072903684e-05	SELE/VCAN/CRYBG3/FCN1/SIGLEC1/SIGLEC8/CD33/SIGLEC6/ADGRL2/CD93/SIGLEC9/CLEC10A/CHI3L1/PLOD2/COLEC12/FREM1/CLEC4E/SIGLEC7/CLEC7A/CLEC12A/OLR1/CD302/MGAM2/CLEC5A/MRC1	25
MF	GO:0033691	sialic acid binding	7/563	22/18522	2.64745249205178e-06	6.16758376852064e-05	5.17104755757483e-05	SELE/FCN1/SIGLEC8/CD33/SIGLEC6/SIGLEC9/SIGLEC7	7
MF	GO:0019199	transmembrane receptor protein kinase activity	12/563	79/18522	4.42943276100717e-06	9.95040430954825e-05	8.34265343332553e-05	EPHA3/LTBP1/EFEMP1/PDGFRA/EPHA7/BMPR1B/EFNA3/MERTK/KIT/DDR2/CSF1R/NTRK1	12
MF	GO:0008083	growth factor activity	17/563	162/18522	9.23105753532659e-06	0.000200218454817946	0.000167867870243144	IGF1/HGF/FGF10/TGFB2/AMH/OGN/THBS4/EFEMP1/TGFB3/INHBA/INHA/EREG/FGF2/FGF7/PDGFC/BMP3/GDF6	17
MF	GO:0004714	transmembrane receptor protein tyrosine kinase activity	10/563	60/18522	1.19341411434258e-05	0.000250219159307161	0.000209789639047591	EPHA3/EFEMP1/PDGFRA/EPHA7/EFNA3/MERTK/KIT/DDR2/CSF1R/NTRK1	10
MF	GO:0070851	growth factor receptor binding	15/563	138/18522	2.02054343196331e-05	0.000409974780227395	0.000343732515929922	FGF10/EFEMP1/IL1R1/EREG/FLRT3/PDGFRA/FGF2/FGF7/PDGFC/SLA/GREM1/FAM83B/FLRT2/CD300LF/ITGB3	15
MF	GO:0036122	BMP binding	6/563	21/18522	2.82244868055568e-05	0.000554787568771725	0.000465146970052103	CHRDL2/CHRDL1/BMPR1B/GREM1/TCAP/GREM2	6
MF	GO:0030021	extracellular matrix structural constituent conferring compression resistance	6/563	22/18522	3.78158746731211e-05	0.000720793489981612	0.000604330245972366	DCN/VCAN/OGN/ASPN/HSPG2/PODN	6
MF	GO:0038187	pattern recognition receptor activity	7/563	34/18522	6.08320762520802e-05	0.00112539341066348	0.000943556353012141	FCN1/TLR8/TLR4/COLEC12/CLEC4E/CLEC7A/TLR7	7
MF	GO:0003779	actin binding	29/563	434/18522	6.74511870386064e-05	0.00120656241618089	0.00101161035981362	GAS7/MYLK/FERMT2/TNS1/SORBS1/KLHL4/GBP1/LDB3/CALD1/FLNC/CNN1/MYH11/MICAL2/TLN1/VASH2/DAAM2/ITGB1/DIXDC1/PDLIM3/SHROOM4/CCR5/NEXN/LMOD1/MYOZ3/XIRP1/ANTXR1/SYNPO2/LRRK2/FLNA	29
MF	GO:0038024	cargo receptor activity	10/563	73/18522	6.90560365381749e-05	0.00120656241618089	0.00101161035981362	MSR1/LRP1/LYVE1/COLEC12/ABCA1/FOLR2/ITGAM/OLR1/CD163/MRC1	10
MF	GO:0050135	NADP+ nucleosidase activity	5/563	16/18522	8.42982612148983e-05	0.00139535806063608	0.0011699010766943	CD38/IL1R1/IL1RL1/TLR4/TLR1	5
MF	GO:0061809	NAD+ nucleotidase, cyclic ADP-ribose generating	5/563	16/18522	8.42982612148983e-05	0.00139535806063608	0.0011699010766943	CD38/IL1R1/IL1RL1/TLR4/TLR1	5
MF	GO:0002020	protease binding	14/563	140/18522	9.49500123460732e-05	0.00153137327604308	0.00128393943820196	FAP/NLRC4/TIMP3/SERPINE1/FN1/IL1R1/CHL1/THBS1/ITGAV/ITGB1/KIT/COL3A1/CD177/ITGB3	14
MF	GO:0004222	metalloendopeptidase activity	12/563	110/18522	0.00012962259588969	0.00203831532036537	0.00170897159317722	ADAM22/TLL1/MMP2/ADAMDEC1/MMP13/ADAM12/MMP3/ADAMTS12/ADAMTS5/MMP16/ADAMTS3/PAPPA	12
MF	GO:0001846	opsonin binding	5/563	21/18522	0.000346235717876897	0.00531176259864801	0.00445350692314058	CFH/CD93/ITGAV/VSIG4/ITGAM	5
MF	GO:0001618	virus receptor activity	9/563	79/18522	0.000644703419629925	0.00958810216743841	0.0080388907804981	CD4/HAVCR1/CD86/ITGAV/ITGB1/CCR5/CLEC5A/ITGB3/MRC1	9
MF	GO:0005161	platelet-derived growth factor receptor binding	4/563	14/18522	0.000663034619104611	0.00958810216743841	0.0080388907804981	IL1R1/PDGFRA/PDGFC/ITGB3	4
MF	GO:0050431	transforming growth factor beta binding	5/563	24/18522	0.00067070984955054	0.00958810216743841	0.0080388907804981	LTBP1/CHRDL1/TGFB3/THBS1/ITGAV	5
MF	GO:0140272	exogenous protein binding	9/563	80/18522	0.000707242080559207	0.00988567263714981	0.00828838087392194	CD4/HAVCR1/CD86/ITGAV/ITGB1/CCR5/CLEC5A/ITGB3/MRC1	9
MF	GO:0005104	fibroblast growth factor receptor binding	5/563	25/18522	0.000817624204685317	0.0111801222771101	0.00937367795302846	FGF10/FLRT3/FGF2/FGF7/FLRT2	5
MF	GO:0051371	muscle alpha-actinin binding	4/563	15/18522	0.000882524634586083	0.0118108084075457	0.00990246006556837	PKD2/LDB3/PDLIM3/SYNPO2	4
MF	GO:0001848	complement binding	5/563	26/18522	0.000987246087819699	0.01267301610691	0.0106253553168135	CFH/CD93/VSIG4/ITGAM/C8G	5
MF	GO:0019865	immunoglobulin binding	5/563	26/18522	0.000987246087819699	0.01267301610691	0.0106253553168135	JCHAIN/FCGR2A/MS4A2/FCGR3B/FCGR3A	5
MF	GO:0005125	cytokine activity	17/563	238/18522	0.00101825460566374	0.0128096429392499	0.0107399064723692	TGFB2/CCL17/TNFSF4/TGFB3/TNFSF18/INHBA/INHA/CXCL6/FGF2/CXCL9/BMP3/GDF6/GREM1/CXCL10/CXCL11/GREM2/CCL13	17
MF	GO:0042056	chemoattractant activity	6/563	41/18522	0.00139676491379929	0.0169709129994821	0.0142288133423823	HGF/FGF10/GPNMB/FGF2/FGF7/CXCL10	6
MF	GO:0045499	chemorepellent activity	5/563	28/18522	0.00140300075671394	0.0169709129994821	0.0142288133423823	SEMA3C/FLRT3/EPHA7/SEMA3D/FLRT2	5
MF	GO:0008237	metallopeptidase activity	14/563	183/18522	0.00144911446201232	0.0170783477400724	0.0143188891603653	ADAM22/TLL1/MMP2/ADAMDEC1/MMP13/VASH2/ADAM12/MMP3/ADAMTS12/ADAMTS5/MMP16/ADAMTS3/CPA3/PAPPA	14
MF	GO:0030169	low-density lipoprotein particle binding	4/563	17/18522	0.0014661856565404	0.0170783477400724	0.0143188891603653	MSR1/THBS1/CDH13/COLEC12	4
MF	GO:0005003	ephrin receptor activity	4/563	18/18522	0.00184017584871339	0.0206691180150129	0.0173294755677708	EPHA3/EPHA7/EFNA3/NTRK1	4
MF	GO:0045236	CXCR chemokine receptor binding	4/563	18/18522	0.00184017584871339	0.0206691180150129	0.0173294755677708	CXCL6/CXCL9/CXCL10/CXCL11	4
MF	GO:0071813	lipoprotein particle binding	5/563	31/18522	0.00225046182610289	0.0244058704934262	0.0204624568943294	MSR1/THBS1/CDH13/COLEC12/ABCA1	5
MF	GO:0071814	protein-lipid complex binding	5/563	31/18522	0.00225046182610289	0.0244058704934262	0.0204624568943294	MSR1/THBS1/CDH13/COLEC12/ABCA1	5
MF	GO:0017147	Wnt-protein binding	5/563	32/18522	0.00260152506093069	0.0277349027682272	0.0232535959951165	SFRP4/NID1/RECK/ROR1/APCDD1L	5
MF	GO:0031406	carboxylic acid binding	14/563	196/18522	0.00274419316955457	0.0287682917274971	0.0241200136481902	SELE/NR1H4/COL11A1/SLC1A3/FCN1/SIGLEC8/CD33/SIGLEC6/SIGLEC9/PRR7/TM4SF5/PLOD2/FOLR2/SIGLEC7	14
MF	GO:0008009	chemokine activity	6/563	49/18522	0.00354086622274629	0.0365115549853675	0.0306121480171854	CCL17/CXCL6/CXCL9/CXCL10/CXCL11/CCL13	6
MF	GO:0001851	complement component C3b binding	3/563	11/18522	0.0038408174157736	0.0371672946849476	0.0311619356324304	CFH/VSIG4/ITGAM	3
MF	GO:0005114	type II transforming growth factor beta receptor binding	3/563	11/18522	0.0038408174157736	0.0371672946849476	0.0311619356324304	TGFB2/AMH/TGFB3	3
MF	GO:0019864	IgG binding	3/563	11/18522	0.0038408174157736	0.0371672946849476	0.0311619356324304	FCGR2A/FCGR3B/FCGR3A	3
MF	GO:0048407	platelet-derived growth factor binding	3/563	11/18522	0.0038408174157736	0.0371672946849476	0.0311619356324304	PDGFRA/COL3A1/COL4A1	3
MF	GO:0001540	amyloid-beta binding	8/563	85/18522	0.00428987788958444	0.0403122594327874	0.0337987481814517	MSR1/TGFB2/LRP1/LILRB2/TLR4/HSPG2/ITGAM/FPR2	8
MF	GO:0005126	cytokine receptor binding	17/563	273/18522	0.00429399265818244	0.0403122594327874	0.0337987481814517	FERMT2/TGFB2/CCL17/AMH/TNFSF4/TGFB3/TNFSF18/CCR2/CXCL6/CXCL9/GREM1/CXCL10/CXCL11/CCL13/CD300LF/NTRK1/ITGB3	17
MF	GO:0043177	organic acid binding	14/563	208/18522	0.0046684643038825	0.0431832948109131	0.0362058918923395	SELE/NR1H4/COL11A1/SLC1A3/FCN1/SIGLEC8/CD33/SIGLEC6/SIGLEC9/PRR7/TM4SF5/PLOD2/FOLR2/SIGLEC7	14
MF	GO:0005080	protein kinase C binding	6/563	52/18522	0.00477593520680745	0.0435371484794476	0.036502571145851	LDB3/ITGAV/DACT1/AVPR1A/FLNA/ITGB3	6
MF	GO:0008528	G protein-coupled peptide receptor activity	10/563	126/18522	0.00513214907424648	0.0461160252528719	0.0386647621984584	CALCRL/EDNRA/F2RL2/AVPR1A/FPR2/FPR1/GPR171/F2R/FPR3/NPBWR1	10
MF	GO:0016799	hydrolase activity, hydrolyzing N-glycosyl compounds	5/563	39/18522	0.00625033298630256	0.0548239845318291	0.045965720442551	CD38/IL1R1/IL1RL1/TLR4/TLR1	5
MF	GO:0019763	immunoglobulin receptor activity	3/563	13/18522	0.00636271998541101	0.0548239845318291	0.045965720442551	FCGR2A/FCGR3B/FCGR3A	3
MF	GO:0031994	insulin-like growth factor I binding	3/563	13/18522	0.00636271998541101	0.0548239845318291	0.045965720442551	IGFBP5/ITGAV/ITGB3	3

## Sheet: KEGG
category	subcategory	ID	Description	GeneRatio	BgRatio	pvalue	p.adjust	qvalue	geneID	Count
NA	NA	hsa04820	Cytoskeleton in muscle cells	34/294	232/8843	1.71439665128047e-13	4.45743129332921e-11	3.75362635227723e-11	DCN/VCAN/COL11A1/NID2/THBS4/ITGA4/FN1/NID1/LDB3/FLNC/MYH11/TLN1/THBS1/ITGAV/HSPG2/ITGA9/DAAM2/ITGB1/PDLIM3/ACTG2/COL6A3/LMOD1/MYOZ3/FBN1/XIRP1/COL3A1/SGCD/SYNPO2/TCAP/THBS2/COL4A1/LAMA2/COL5A2/ITGB3	34
Environmental Information Processing	Signaling molecules and interaction	hsa04512	ECM-receptor interaction	18/294	89/8843	5.27344194673138e-10	5.8008489152166e-08	4.88492540228767e-08	IBSP/TNC/THBS4/ITGA4/FN1/THBS1/ITGAV/HSPG2/ITGA9/ITGB1/COL6A3/FREM1/TNXB/THBS2/COL4A1/RELN/LAMA2/ITGB3	18
Environmental Information Processing	Signal transduction	hsa04151	PI3K-Akt signaling pathway	37/294	362/8843	7.74345323716872e-10	5.8008489152166e-08	4.88492540228767e-08	IGF1/HGF/IBSP/TNC/FGF10/PIK3CG/THBS4/GNB4/ITGA4/FN1/CSF3R/EREG/IL2RA/PDGFRA/TLR4/THBS1/ITGAV/FGF2/FGF7/PIK3R5/EFNA3/ITGA9/PDGFC/ITGB1/ANGPT1/KIT/COL6A3/TNXB/IL7R/F2R/CSF1R/THBS2/COL4A1/RELN/LAMA2/NTRK1/ITGB3	37
Environmental Information Processing	Signaling molecules and interaction	hsa04060	Cytokine-cytokine receptor interaction	33/294	298/8843	8.92438294648708e-10	5.8008489152166e-08	4.88492540228767e-08	CD4/TGFB2/CSF2RB/CCL17/AMH/IL1R1/IL1RL1/LEPR/TNFSF4/CSF3R/TGFB3/TNFSF18/CCR2/INHBA/INHA/CXCL6/IL2RA/BMPR1B/CXCL9/BMP3/GDF6/CCR5/CCR1/IL7R/CXCL10/CXCL11/CXCR6/XCR1/CCR8/CXCR2/CCL13/CSF1R/CCR4	33
Organismal Systems	Immune system	hsa04610	Complement and coagulation cascades	16/294	88/8843	2.4744842298896e-08	1.28673179954259e-06	1.08356362066745e-06	CFH/C6/PLAT/SERPINE1/C7/F13A1/MASP1/VSIG4/C1QC/F2RL2/ITGAM/C3AR1/C1QB/C8G/F2R/C5AR1	16
Cellular Processes	Cellular community - eukaryotes	hsa04510	Focal adhesion	24/294	203/8843	5.74056529019584e-08	2.4875782924182e-06	2.09480277256269e-06	IGF1/HGF/IBSP/TNC/MYLK/ARHGAP5/THBS4/ITGA4/FN1/PDGFRA/TLN1/THBS1/ITGAV/ITGA9/PDGFC/ITGB1/COL6A3/TNXB/THBS2/COL4A1/RELN/LAMA2/FLNA/ITGB3	24
Environmental Information Processing	Signaling molecules and interaction	hsa04061	Viral protein interaction with cytokine and cytokine receptor	15/294	100/8843	9.29679015120252e-07	2.62479923868297e-05	2.21035725362776e-05	CCL17/CCR2/CXCL6/IL2RA/CXCL9/CCR5/CCR1/CXCL10/CXCL11/XCR1/CCR8/CXCR2/CCL13/CSF1R/CCR4	15
Human Diseases	Infectious disease: bacterial	hsa05150	Staphylococcus aureus infection	15/294	100/8843	9.29679015120252e-07	2.62479923868297e-05	2.21035725362776e-05	CFH/MASP1/FCGR2A/C1QC/FCGR3B/ITGAM/FPR2/FPR1/C3AR1/C1QB/FPR3/HLA-DQA1/C5AR1/FCGR3A/HLA-DOA	15
Cellular Processes	Transport and catabolism	hsa04145	Phagosome	19/294	157/8843	1.00953816872422e-06	2.62479923868297e-05	2.21035725362776e-05	MSR1/THBS4/TLR4/THBS1/ITGAV/FCGR2A/ITGB1/COLEC12/FCGR3B/CYBB/ITGAM/CLEC7A/OLR1/THBS2/HLA-DQA1/FCGR3A/HLA-DOA/ITGB3/MRC1	19
Environmental Information Processing	Signaling molecules and interaction	hsa04514	Cell adhesion molecules	19/294	157/8843	1.00953816872422e-06	2.62479923868297e-05	2.21035725362776e-05	SELE/CD4/VCAN/PTPRC/SIGLEC1/CD86/ITGA4/ITGAV/ITGA9/ITGB1/NCAM2/VCAM1/NLGN4Y/JAM3/ITGAM/HLA-DQA1/SPN/PDCD1LG2/HLA-DOA	19
Human Diseases	Infectious disease: parasitic	hsa05140	Leishmaniasis	13/294	77/8843	1.26438201426548e-06	2.98853930644567e-05	2.51666467911214e-05	PTGS2/TGFB2/ITGA4/TGFB3/TLR4/FCGR2A/ITGB1/FCGR3B/CYBB/ITGAM/HLA-DQA1/FCGR3A/HLA-DOA	13
Environmental Information Processing	Signal transduction	hsa04015	Rap1 signaling pathway	22/294	212/8843	1.98916669065176e-06	4.30986116307882e-05	3.62935676890848e-05	IGF1/HGF/LCP2/FGF10/FYB1/DOCK4/PDGFRA/TLN1/THBS1/FGF2/FGF7/EFNA3/PDGFC/ITGB1/ANGPT1/KIT/P2RY1/ITGAM/FPR1/F2R/CSF1R/ITGB3	22
Organismal Systems	Immune system	hsa04611	Platelet activation	16/294	125/8843	3.50525331469074e-06	7.01050662938149e-05	5.90358453000546e-05	LCP2/MYLK/PIK3CG/ITPR2/TLN1/PIK3R5/FCGR2A/ITGB1/GUCY1A2/GUCY1A1/COL3A1/P2RY12/P2RY1/F2R/PRKG1/ITGB3	16
Organismal Systems	Immune system	hsa04640	Hematopoietic cell lineage	14/294	99/8843	4.41787297989922e-06	7.75113611498926e-05	6.52727251788569e-05	CD38/CD4/CD33/ITGA4/IL1R1/CSF3R/IL2RA/KIT/IL7R/ITGAM/CSF1R/HLA-DQA1/HLA-DOA/ITGB3	14
Human Diseases	Infectious disease: parasitic	hsa05144	Malaria	10/294	50/8843	4.47180929710919e-06	7.75113611498926e-05	6.52727251788569e-05	SELE/HGF/TGFB2/THBS4/TGFB3/LRP1/TLR4/THBS1/VCAM1/THBS2	10
Environmental Information Processing	Signal transduction	hsa04350	TGF-beta signaling pathway	14/294	108/8843	1.24134633193309e-05	0.000201718778939127	0.000169868445422423	DCN/LTBP1/TGFB2/AMH/TGFB3/INHBA/THBS1/BMPR1B/GDF6/FBN1/GREM1/GREM2/RGMA/THSD4	14
Organismal Systems	Development and regeneration	hsa04380	Osteoclast differentiation	15/294	142/8843	7.13788333365863e-05	0.00104677098194524	0.000881491353217047	LCP2/TGFB2/SIRPB1/LILRB5/IL1R1/ITPR2/LILRB2/FCGR2A/FCGR3B/CSF1R/LILRB4/MITF/FCGR3A/LILRA6/ITGB3	15
Organismal Systems	Immune system	hsa04062	Chemokine signaling pathway	18/294	193/8843	7.24687602885168e-05	0.00104677098194524	0.000881491353217047	CCL17/PIK3CG/GNB4/CCR2/CXCL6/DOCK2/CXCL9/PIK3R5/CCR5/CCR1/CXCL10/CXCL11/CXCR6/XCR1/CCR8/CXCR2/CCL13/CCR4	18
Cellular Processes	Cell motility	hsa04810	Regulation of actin cytoskeleton	20/294	230/8843	7.79604397454123e-05	0.00106682707020038	0.000898380690695056	C6/MYLK/FGF10/C7/ITGA4/FN1/NCKAP1L/ARHGEF6/MYH11/PDGFRA/ITGAV/FGF2/FGF7/ITGA9/PDGFC/ITGB1/ITGAM/C8G/F2R/ITGB3	20
Organismal Systems	Digestive system	hsa04974	Protein digestion and absorption	12/294	105/8843	0.000179111913815876	0.00232845487960639	0.00196080410914222	COL11A1/COL12A1/COL10A1/SLC36A1/COL21A1/COL8A1/COL6A3/CPA3/COL3A1/COL4A1/COL14A1/COL5A2	12
Organismal Systems	Immune system	hsa04613	Neutrophil extracellular trap formation	16/294	192/8843	0.000648291466242106	0.00802646577252132	0.0067591290715969	TLR8/AQP9/SIGLEC9/TLR4/FCGR2A/FCGR3B/CYBB/ITGAM/FPR2/FPR1/CLEC7A/FPR3/TLR7/C5AR1/FCGR3A/ITGB3	16
Human Diseases	Cardiovascular disease	hsa05414	Dilated cardiomyopathy	11/294	105/8843	0.000703281416545474	0.00831150765008288	0.0069991643369119	IGF1/TGFB2/ITGA4/TGFB3/ITGAV/ITGA9/ITGB1/SGCD/LAMA2/PLN/ITGB3	11
Human Diseases	Cancer: overview	hsa05205	Proteoglycans in cancer	16/294	204/8843	0.001242583486213	0.0140465959311035	0.0118287123630345	DCN/IGF1/HGF/MMP2/TGFB2/TIMP3/FN1/ITPR2/TLR4/THBS1/ITGAV/FGF2/HSPG2/ITGB1/FLNA/ITGB3	16
Human Diseases	Cardiovascular disease	hsa05410	Hypertrophic cardiomyopathy	10/294	99/8843	0.0016140767097721	0.0174858310225311	0.014724910334763	IGF1/TGFB2/ITGA4/TGFB3/ITGAV/ITGA9/ITGB1/SGCD/LAMA2/ITGB3	10
Human Diseases	Endocrine and metabolic disease	hsa04933	AGE-RAGE signaling pathway in diabetic complications	10/294	101/8843	0.00187794349465004	0.0195306123443604	0.0164468314478824	SELE/MMP2/TGFB2/SERPINE1/FN1/TGFB3/VCAM1/CYBB/COL3A1/COL4A1	10
Cellular Processes	Transport and catabolism	hsa04148	Efferocytosis	13/294	156/8843	0.0020486672038865	0.020486672038865	0.0172519343485179	PTGS2/SIRPB1/HAVCR1/LRP1/HAVCR2/THBS1/ITGAV/MERTK/C1QC/ABCA1/P2RY12/C1QB/ITGB3	13
Human Diseases	Infectious disease: parasitic	hsa05146	Amoebiasis	10/294	103/8843	0.00217562867227961	0.0209504983256555	0.0176425249058152	TGFB2/FN1/IL1R1/TGFB3/TLR4/COL3A1/ITGAM/C8G/COL4A1/LAMA2	10
Human Diseases	Infectious disease: viral	hsa05171	Coronavirus disease - COVID-19	17/294	238/8843	0.0024307231497853	0.0225710006765778	0.0190071584644866	C6/TLR8/C7/F13A1/MASP1/TLR4/FCGR2A/MMP3/C1QC/NLRP3/CYBB/CXCL10/C3AR1/C1QB/C8G/TLR7/C5AR1	17
Human Diseases	Cancer: specific types	hsa05218	Melanoma	8/294	73/8843	0.00279441366025184	0.0250533638505337	0.0210975695583442	IGF1/HGF/FGF10/PDGFRA/FGF2/FGF7/PDGFC/MITF	8
Human Diseases	Infectious disease: parasitic	hsa05145	Toxoplasmosis	10/294	111/8843	0.00376773155666102	0.0326536734910622	0.0274978303082629	TGFB2/PIK3CG/TGFB3/TLR4/PIK3R5/ITGB1/CCR5/LAMA2/HLA-DQA1/HLA-DOA	10
Human Diseases	Immune disease	hsa05323	Rheumatoid arthritis	9/294	94/8843	0.0039289930714968	0.0329528451157796	0.0277497643080249	TGFB2/CD86/TGFB3/CXCL6/TLR4/MMP3/ANGPT1/HLA-DQA1/HLA-DOA	9
Environmental Information Processing	Signal transduction	hsa04020	Calcium signaling pathway	17/294	254/8843	0.00473426512068314	0.0384659041055505	0.0323923402994109	CD38/HGF/MYLK/FGF10/P2RX7/PDE1A/CASQ2/ITPR2/PDGFRA/FGF2/FGF7/PDGFC/EDNRA/AVPR1A/F2R/NTRK1/PLN	17
Organismal Systems	Circulatory system	hsa04270	Vascular smooth muscle contraction	11/294	134/8843	0.00496632934046278	0.0391286554097068	0.0329504466608057	CALCRL/MYLK/CALD1/ITPR2/MYH11/EDNRA/GUCY1A2/ACTG2/GUCY1A1/AVPR1A/PRKG1	11
Human Diseases	Immune disease	hsa05322	Systemic lupus erythematosus	11/294	139/8843	0.0065245185831415	0.0498933774004938	0.042015475705679	C6/C7/CD86/FCGR2A/C1QC/FCGR3B/C1QB/C8G/HLA-DQA1/FCGR3A/HLA-DOA	11
Human Diseases	Infectious disease: bacterial	hsa05152	Tuberculosis	13/294	180/8843	0.00696284220386359	0.0517239706572724	0.0435570279219136	TGFB2/TGFB3/TLR4/FCGR2A/FCGR3B/CLEC4E/ITGAM/CLEC7A/TLR1/HLA-DQA1/FCGR3A/HLA-DOA/MRC1	13
Human Diseases	Cardiovascular disease	hsa05412	Arrhythmogenic right ventricular cardiomyopathy	8/294	86/8843	0.00761837376842657	0.0550215883275252	0.046333969117916	ITGA4/ITGAV/ITGA9/ITGB1/GJA1/SGCD/LAMA2/ITGB3	8
Environmental Information Processing	Signaling molecules and interaction	hsa04080	Neuroactive ligand-receptor interaction	21/294	368/8843	0.0109622542032757	0.0762422199861535	0.0642039747251819	CALCRL/P2RX7/GABRP/LEPR/EDNRA/F2RL2/AVPR1A/P2RY1/FPR2/FPR1/C3AR1/P2RY14/F2R/PENK/P2RY13/NPW/FPR3/C5AR1/APELA/ADORA3/NPBWR1	21
Environmental Information Processing	Signal transduction	hsa04010	MAPK signaling pathway	18/294	300/8843	0.011143093690284	0.0762422199861535	0.0642039747251819	IGF1/HGF/FGF10/TGFB2/IL1R1/TGFB3/EREG/PDGFRA/FGF2/FGF7/EFNA3/PDGFC/ANGPT1/KIT/RASGRP4/CSF1R/FLNA/NTRK1	18
Environmental Information Processing	Signal transduction	hsa04014	Ras signaling pathway	15/294	238/8843	0.013047798859201	0.0869853257280066	0.0732508006130582	IGF1/HGF/FGF10/GNB4/PDGFRA/FGF2/FGF7/EFNA3/PDGFC/ANGPT1/KIT/REL/RASGRP4/CSF1R/NTRK1	15
Human Diseases	Infectious disease: bacterial	hsa05133	Pertussis	7/294	78/8843	0.0147373576909628	0.0936010255700045	0.0788219162694774	CXCL6/TLR4/ITGB1/C1QC/NLRP3/ITGAM/C1QB	7
Environmental Information Processing	Signal transduction	hsa04392	Hippo signaling pathway - multiple species	4/294	29/8843	0.0147601617245007	0.0936010255700045	0.0788219162694774	RASSF2/FRMD6/DCHS1/FAT4	4
Human Diseases	Infectious disease: viral	hsa05165	Human papillomavirus infection	19/294	333/8843	0.0151760470988379	0.0939469582309015	0.0791132279839171	IBSP/TNC/PTGS2/THBS4/ITGA4/FN1/NOTCH2/THBS1/ITGAV/HES6/ITGA9/ITGB1/COL6A3/TNXB/THBS2/COL4A1/RELN/LAMA2/ITGB3	19
Human Diseases	Infectious disease: bacterial	hsa05135	Yersinia infection	10/294	138/8843	0.016571261714908	0.100198326648281	0.0843775382301314	CD4/LCP2/FYB1/NLRC4/ITGA4/FN1/TLR4/FCGR2A/ITGB1/NLRP3	10
Organismal Systems	Development and regeneration	hsa04360	Axon guidance	12/294	184/8843	0.0196789030606982	0.116284427176853	0.0979237281489288	EPHA3/SEMA3C/EPHA7/BMPR1B/EFNA3/BOC/SLIT2/ITGB1/SEMA3D/ROBO1/RGMA/SLIT3	12
Environmental Information Processing	Signal transduction	hsa04022	cGMP-PKG signaling pathway	11/294	166/8843	0.0224870921817276	0.129925421494426	0.109410881258464	MYLK/PIK3CG/ITPR2/PDE5A/PIK3R5/EDNRA/GUCY1A2/GUCY1A1/PRKG1/PLN/ADORA3	11
Organismal Systems	Immune system	hsa04620	Toll-like receptor signaling pathway	8/294	109/8843	0.0285013257776152	0.16109445004739	0.135658484250434	TLR8/CD86/TLR4/CXCL9/CXCL10/CXCL11/TLR1/TLR7	8
Human Diseases	Cancer: overview	hsa05206	MicroRNAs in cancer	17/294	312/8843	0.0309952956159679	0.168222753234601	0.141661265881769	TNC/PTGS2/TGFB2/TIMP3/RECK/NOTCH2/PDGFRA/THBS1/CYP1B1/EFNA3/ZEB1/MMP16/TNXB/ZEB2/ZFPM2/MIR210/ITGB3	17
Metabolism	Glycan biosynthesis and metabolism	hsa00532	Glycosaminoglycan biosynthesis - chondroitin sulfate / dermatan sulfate	3/294	21/8843	0.0310565082894648	0.168222753234601	0.141661265881769	DSE/DSEL/CHSY3	3
Cellular Processes	Cellular community - eukaryotes	hsa04540	Gap junction	7/294	92/8843	0.033136105423554	0.175824232859674	0.148062511881831	ITPR2/PDGFRA/PDGFC/GUCY1A2/GJA1/GUCY1A1/PRKG1	7
Organismal Systems	Immune system	hsa04670	Leukocyte transendothelial migration	8/294	116/8843	0.0391787008298051	0.203729244314986	0.171561468896831	MMP2/ARHGAP5/ITGA4/ITGB1/VCAM1/CYBB/JAM3/ITGAM	8
Human Diseases	Cancer: specific types	hsa05215	Prostate cancer	7/294	98/8843	0.0443497031180949	0.226096525700092	0.190397074273762	IGF1/PLAT/PDGFRA/PDGFC/ZEB1/MMP3/AR	7
Organismal Systems	Nervous system	hsa04730	Long-term depression	5/294	60/8843	0.0485428829510008	0.242714414755004	0.204391086109477	IGF1/ITPR2/GUCY1A2/GUCY1A1/PRKG1	5
