# Supplementary material for: Development of a ferroptosis-related signature and identification of NOTCH2 as a novel prognostic biomarker in pancreatic cancer
Source: Front Immunol. 2025 Oct 22;16:1659652. doi: 10.3389/fimmu.2025.1659652 (PMC12585956; doi:10.3389/fimmu.2025.1659652)
Supplement: Supplementary file 4 [file Table4.xlsx]

## Sheet: ASPC-1
	NOTCH2				内参
	NC	敲低-1	敲低-2	敲低-3	NC	敲低-1	敲低-2	敲低-3
	3	4	5	6	7	8	9	10
C	27.0729	28.1223	28.8237	28.9525	13.7379	13.4061	13.7115	13.4759
D	27.119	27.96	28.7391	29.1911	13.5662	13.3166	13.6711	13.368
E	27.3274	28.1504	29.1885	29.2021	13.7353	12.7152	13.8054	13.386
F	27.1074	27.9358	28.8676	29.147	13.5118	13.2701	13.7282	13.3261
ACSP-1
		NOTCH2	GAPDH	内参均数	ΔCT=目的基因CT-内参CT均数	2^-ΔCT	平均数	比值
	NC	27.0729	13.7379	13.6798	13.3932	9.29522e-05	8.69699e-05	1.06879	1
		27.119	13.5662		13.4392	9.00332e-05		1.03522
		27.3274	13.7353		13.6476	7.79244e-05		0.895993
	sh-NOTCH-1	28.1223	13.4061	13.1459	14.9763	3.10226e-05	8.69699e-05	0.356705	0.368562
		27.96	13.3166		14.814	3.47161e-05		0.399173
		28.1504	12.7152		15.0045	3.04229e-05		0.349809
	sh-NOTCH-2	28.8237	13.7115	13.7293	15.0944	2.85851e-05	8.69699e-05	0.328677	0.310812
		28.7391	13.6711		15.0098	3.03112e-05		0.348525
		29.1885	13.8054		15.4592	2.21977e-05		0.255234
	sh-NOTCH-3	28.9525	13.4759	13.4099	15.5425	2.09525e-05	8.69699e-05	0.240916	0.215916
		29.1911	13.368		15.7811	1.77585e-05		0.204191					sh-NC	sh-NOTCH2-1	sh-NOTCH2-2	sh-NOTCH2-3
		29.2021	13.386		15.7921	1.76236e-05		0.20264					1	0.368562	0.310812	0.215916
													1	0.395233	0.315725	0.211271
													1	0.376518	0.337114	0.22138
		NOTCH2	GAPDH	内参均数	ΔCT=目的基因CT-内参CT均数	2^-ΔCT	平均数	比值
	NC	27.119	13.5662	13.6044	13.5146	8.54503e-05	8.47111e-05	1.00873	1
		27.3274	13.7353		13.6476	7.79244e-05		0.919884
		27.1074	13.5118		13.4276	9.07587e-05		1.07139
	sh-NOTCH-1	27.96	13.3166	13.1006	14.814	3.47161e-05	8.47111e-05	0.409817	0.395233
		28.1504	12.7152		15.0045	3.04229e-05		0.359137
		27.9358	13.2701		14.7898	3.53031e-05		0.416747
	sh-NOTCH-2	28.7391	13.6711	13.7349	15.0098	3.03112e-05	8.47111e-05	0.357818	0.315725
		29.1885	13.8054		15.4592	2.21977e-05		0.26204
		28.8676	13.7282		15.1383	2.77274e-05		0.327317
	sh-NOTCH-3	29.1911	13.368	13.36	15.7811	1.77585e-05	8.47111e-05	0.209636	0.211271
		29.2021	13.386		15.7921	1.76236e-05		0.208043
		29.147	13.3261		15.7371	1.83089e-05		0.216134
		NOTCH2	GAPDH	内参均数	ΔCT=目的基因CT-内参CT均数	2^-ΔCT	平均数	比值
	NC	27.0729	13.7379	13.6053	13.4677	8.82731e-05	8.56521e-05	1.0306	1
		27.3274	13.5662		13.6476	7.79244e-05		0.909778
		27.1074	13.5118		13.4276	9.07587e-05		1.05962
	sh-NOTCH-1	28.1223	13.4061	13.1305	14.9763	3.10226e-05	8.56521e-05	0.362194	0.376518
		28.1504	12.7152		15.0045	3.04229e-05		0.355191
		27.9358	13.2701		14.7898	3.53031e-05		0.412168
	sh-NOTCH-2	28.8237	13.7115	13.7483	15.0944	2.85851e-05	8.56521e-05	0.333734	0.337114
		28.7391	13.8054		15.0098	3.03112e-05		0.353887
		28.8676	13.7282		15.1383	2.77274e-05		0.323722
	sh-NOTCH-3	28.9525	13.4759	13.396	15.5425	2.09525e-05	8.56521e-05	0.244623	0.22138
		29.2021	13.386		15.7921	1.76236e-05		0.205758
		29.147	13.3261		15.7371	1.83089e-05		0.213759

## Sheet: Sheet2
	NOTCH2				内参
	NC	敲低-1	敲低-2	敲低-3	NC	敲低-1	敲低-2	敲低-3
	3	4	5	6	7	8	9	10
C	28.491	29.1214	29.9178	30.3571	14.6683	13.8902	14.0068	14.251
D	28.6843	29.0793	30.0199	29.9393	14.8084	13.9822	14.0246	14.2857
E	28.4643	29.2649	30.3476	30.5465	14.5332	14.0213	14.1701	14.2647
F	28.6244	29.2866	30.1153	30.4062	14.5212	13.9684	14.1698	14.2244
ACSP-1
		NOTCH2	GAPDH	内参均数	ΔCT=目的基因CT-内参CT均数	2^-ΔCT	平均数	比值
	NC	28.491	14.6683	14.67	13.821	6.90959e-05	6.66373e-05	1.0369	1
		28.6843	14.8084		14.0144	6.04309e-05		0.906863
		28.4643	14.5332		13.7944	7.0385e-05		1.05624
	sh-NOTCH-1	29.1214	13.8902	13.9645	15.1569	2.73732e-05	6.66373e-05	0.410779	0.40187
		29.0793	13.9822		15.1148	2.81837e-05		0.422941
		29.2649	14.0213		15.3004	2.47818e-05		0.371891
	sh-NOTCH-2	29.9178	14.0068	14.0672	15.8506	1.69235e-05	6.66373e-05	0.253965	0.22637
		30.0199	14.0246		15.9527	1.57672e-05		0.236613
		30.3476	14.1701		16.2804	1.25633e-05		0.188533
	sh-NOTCH-3	30.3571	14.251	14.2671	16.09	1.43363e-05	6.66373e-05	0.215139	0.230406
		29.9393	14.2857		15.6722	1.91517e-05		0.287403					sh-NC	sh-NOTCH2-1	sh-NOTCH2-2	sh-NOTCH2-3
		30.5465	14.2647		16.2793	1.2573e-05		0.188678					1	0.40187	0.22637	0.230406
													1	0.403448	0.224666	0.237665
													1	0.415792	0.230049	0.246168
		NOTCH2	GAPDH	内参均数	ΔCT=目的基因CT-内参CT均数	2^-ΔCT	平均数	比值
	NC	28.6843	14.8084	14.621	14.0634	5.84124e-05	6.39298e-05	0.913697	1
		28.4643	14.5332		13.7944	7.0385e-05		1.10097
		28.6244	14.5212		13.9545	6.29919e-05		0.985329
	sh-NOTCH-1	29.0793	13.9822	13.9906	15.1148	2.81837e-05	6.39298e-05	0.440853	0.403448
		29.2649	14.0213		15.3004	2.47818e-05		0.387641
		29.2866	13.9684		15.3221	2.44116e-05		0.38185
	sh-NOTCH-2	30.0199	14.0246	14.1215	15.9527	1.57672e-05	6.39298e-05	0.246634	0.224666
		30.3476	14.1701		16.2804	1.25633e-05		0.196517
		30.1153	14.1698		16.0481	1.4758e-05		0.230847
	sh-NOTCH-3	29.9393	14.2857	14.2583	15.6722	1.91517e-05	6.39298e-05	0.299574	0.237665
		30.5465	14.2647		16.2793	1.2573e-05		0.196668
		30.4062	14.2244		16.139	1.38569e-05		0.216751
		NOTCH2	GAPDH	内参均数	ΔCT=目的基因CT-内参CT均数	2^-ΔCT	平均数	比值
	NC	28.491	14.6683	14.666	13.825	6.8905e-05	6.41092e-05	1.07481	1
		28.6843	14.8084		14.0144	6.04309e-05		0.942624
		28.6244	14.5212		13.9545	6.29919e-05		0.982571
	sh-NOTCH-1	29.1214	13.8902	13.9469	15.1569	2.73732e-05	6.41092e-05	0.426977	0.415792
		29.0793	13.9822		15.1148	2.81837e-05		0.439619
		29.2866	13.9684		15.3221	2.44116e-05		0.380781
	sh-NOTCH-2	29.9178	14.0068	14.0671	15.8506	1.69235e-05	6.41092e-05	0.26398	0.230049
		30.3476	14.0246		16.2804	1.25633e-05		0.195967
		30.1153	14.1698		16.0481	1.4758e-05		0.230201
	sh-NOTCH-3	30.3571	14.251	14.2467	16.09	1.43363e-05	6.41092e-05	0.223623	0.246168
		29.9393	14.2647		15.6722	1.91517e-05		0.298736
		30.4062	14.2244		16.139	1.38569e-05		0.216145
