# Supplementary material for: Development of a ferroptosis-related signature and identification of NOTCH2 as a novel prognostic biomarker in pancreatic cancer
Source: Front Immunol. 2025 Oct 22;16:1659652. doi: 10.3389/fimmu.2025.1659652 (PMC12585956; doi:10.3389/fimmu.2025.1659652)
Supplement: Supplementary file 5 [file Table5.xlsx]

## Sheet: ASPC-1
ASPC-1
		第一次结果
		Area	Mean	Min	Max	IntDen	RawlntDen				sh-NC	sh-NOTCH2
	1	3160	132.792	3	221	419623	419623			Actin	419623	387705
Actin	2	3160	122.691	0	221	387705	387705			目标蛋白	458022	95983
										目标蛋白/Actin	1.09151	0.247567
sh-NC	1	4050	135.314	0	222	548022	458022
																三次结果
																sh-NC	sh-NOTCH2
sh-BCHE-1	2	4050	23.7	0	160	95983	95983									1.09151	0.247567
																0.970594	0.13223
																0.895154	0.149911
		第二次结果
		Area	Mean	Min	Max	IntDen	RawlntDen				sh-NC	sh-NOTCH2
	1	3160	110.844	3	218	350267	350267			Actin	350267	322840
Actin	2	3160	102.165	2	218	322840	322840			目标蛋白	339967	42689
										目标蛋白/Actin	0.970594	0.13223
sh-NC	1	4050	83.942	0	222	339967	339967
sh-BCHE-1	2	4050	10.54	0	74	42689	42689
		第三次结果
		Area	Mean	Min	Max	IntDen	RawlntDen				sh-NC	sh-NOTCH2
	1	3160	129.409	4	216	408933	408933			Actin	408933	366283
Actin	2	3160	115.912	2	218	366283	366283			目标蛋白	366058	54910
										目标蛋白/Actin	0.895154	0.149911
sh-NC	1	4050	90.385	0	222	366058	366058
sh-BCHE-1	2	4050	13.558	0	87	54910	54910

## Sheet: BXPC-3
	Area	Mean	Min	Max	IntDen	RawIntDen
1	3906	74.618	2	193	291457	291457	NOTCH2
2	3906	22.736	0	75	88808	88808
3	3906	108.202	5	190	422638	422638
4	3906	34.317	0	105	134044	134044
5	3906	100.146	1	194	391170	391170
6	3906	27.523	0	99	107506	107506
7	3827	99.881	1	213	382246	382246	ACTIN
8	3827	96.717	1	213	370136	370136
9	3827	113.853	1	210	435715	435715
10	3827	101.958	3	206	390195	390195
11	3827	105.9	4	206	405280	405280
12	3827	104.972	3	207	401726	401726
	1	2	3	4	5	6
目标蛋白	291457	88808	422638	134044	391170	107506
ACTIN	382246	370136	435715	390195	405280	401726
目标蛋白/ACTIN	0.762485	0.239933	0.969987	0.343531	0.965185	0.26761
三次结果	sh-NC	sh-NOTCH2
	0.762485	0.239933
	0.969987	0.343531
	0.965185	0.26761
