# Supplementary material for: Development of a ferroptosis-related signature and identification of NOTCH2 as a novel prognostic biomarker in pancreatic cancer
Source: Front Immunol. 2025 Oct 22;16:1659652. doi: 10.3389/fimmu.2025.1659652 (PMC12585956; doi:10.3389/fimmu.2025.1659652)
Supplement: Supplementary file 6 [file Table6.xlsx]

## Sheet: Fe
ASPC-1
sh-NC
	Label	Area	Mean	IntDen	RwaIntDen	MinThr	MaxThr			ASPC-1
1	sh-NC-01	143130	21.277	3045351	3045351	12	255			sh-NC	sh-NOTCH2	sh-NC	sh-NOTCH2
2	sh-NC-02	225807	18.16	4100594	4100594	12	255			21.277	26.925	1.08724	1.26545
3	sh-NC-03	216816	19.272	4178544	4178544	12	255		19.5697	18.16	26.872	0.927967	1.47974
sh-NOTCH2										19.272	30.178	0.984789	1.5659
	Label	Area	Mean	IntDen	RwaIntDen	MinThr	MaxThr
1	sh-NOTCH2-00	1353380	26.925	36439488	36439488	12	255
2	sh-NOTCH2-01	900949	26.872	24210510	24210510	12	255
3	sh-NOTCH2-02	946482	30.178	28562867	28562867	12	255
BXPC-3
sh-NC										BXPC-3
	Label	Area	Mean	IntDen	RwaIntDen	MinThr	MaxThr			sh-NC	sh-NOTCH2	sh-NC	sh-NOTCH2
1	sh-NC-01	469395	26.03	12218257	12218257	15	255			26.03	47.762	1.01259	1.83488
2	sh-NC-02	328012	25.995	8526781	8526781	15	255		25.7063	25.995	54.768	1.01123	2.10687
3	sh-NC-03	400233	25.094	10043539	10043539	15	255			25.094	50.642	0.97618	2.01809
sh-NOTCH2
	Label	Area	Mean	IntDen	RwaIntDen	MinThr	MaxThr
1	sh-NOTCH2-00	444734	47.762	21241270	21241270	15	255
2	sh-NOTCH2-01	554937	54.768	30392773	30392773	15	255
3	sh-NOTCH2-02	599838	50.642	30377232	30377232	15	255

## Sheet: Ros
ASPC-1
		DCF
sh-NC										DCF
	Label	Area	Mean	IntDen	RwaIntDen	MinThr	MaxThr			sh-NC	sh-NOTCH2	sh-NC	sh-NOTCH2
1	shNC-01	93729	20.865	1955644	1955644	10	255			20.865	26.764	0.985733	1.28272
2	shNC-02	98819	20.359	2011859	2011859	10	255		21.167	20.359	27.609	0.961827	1.35611
3	shNC-03	70878	22.277	1578965	1578965	10	255			22.277	26.354	1.05244	1.18301
sh-NOTCH2
	Label	Area	Mean	IntDen	RwaIntDen	MinThr	MaxThr
1	sh-NOTCH2-01	233625	26.764	6252789	6252789	10	255
2	sh-NOTCH2-02	107219	27.609	2960193	2960193	10	255
3	sh-NOTCH2-03	116584	26.354	3072467	3072467	10	255
										DHE
		DHE								sh-NC	sh-NOTCH2	sh-NC	sh-NOTCH2
	Label	Area	Mean	IntDen	RwaIntDen	MinThr	MaxThr			18.577	22.141	1.11939	1.19185
1	shNC-01	115515	18.577	2145933	2145933	10	255		16.5957	14.569	23.885	0.87788	1.63944
2	shNC-02	372076	14.569	5420824	5420824	10	255			16.641	23.95	1.00273	1.43922
3	shNC-03	337508	16.641	5616383	5616383	10	255
sh-NOTCH2
	Label	Area	Mean	IntDen	RwaIntDen	MinThr	MaxThr
1	sh-NOTCH2-01	811000	22.141	17956734	17956734	10	255
2	sh-NOTCH2-02	995922	23.885	23787325	23787325	10	255
3	sh-NOTCH2-03	488111	23.95	11690080	11690080	10	255
BXPC-3
		DCF
sh-NC
	Label	Area	Mean	IntDen	RwaIntDen	MinThr	MaxThr			DCF
4	shNC-01	82816	19.61	1623984	1623984	7	255			sh-NC	sh-NOTCH2	sh-NC	sh-NOTCH2
2	shNC-02	52876	18.338	969628	969628	10	255			19.61	25.346	0.998168	1.2925
3	shNC-03	44185	20.99	927465	927465	10	255		19.646	18.338	25.616	0.933422	1.39688
sh-NOTCH2										20.99	27.624	1.06841	1.31606
	Label	Area	Mean	IntDen	RwaIntDen	MinThr	MaxThr
1	sh-NOTCH2-01	78866	25.346	1998964	1998964	10	255
2	sh-NOTCH2-02	109441	25.616	2803400	2803400	10	255
3	sh-NOTCH2-03	155235	27.624	4288165	4288165	10	255
		DHE								DHE
	Label	Area	Mean	IntDen	RwaIntDen	MinThr	MaxThr			sh-NC	sh-NOTCH2	sh-NC	sh-NOTCH2
1	shNC-01	71153	20.76	1477136	1477136	10	255			20.76	29.822	0.89948	1.43651
2	shNC-02	53055	23.605	1252350	1252350	10	255		23.08	23.605	32.243	1.02275	1.36594
3	shNC-03	51341	24.875	1277127	1277127	10	255			24.875	32.639	1.07777	1.31212
sh-NOTCH2
	Label	Area	Mean	IntDen	RwaIntDen	MinThr	MaxThr
1	sh-NOTCH2-01	135338	29.822	4036027	4036027	10	255
2	sh-NOTCH2-02	83765	32.243	2700811	2700811	10	255
3	sh-NOTCH2-03	72888	32.639	2378964	2378964	10	255
